# Supplementary material for: Linker histone variant H1t is closely associated with repressed repeat-element chromatin domains in pachytene spermatocytes
Source: Epigenetics Chromatin. 2020 Mar 4;13:9. doi: 10.1186/s13072-020-00335-x (PMC7057672; doi:10.1186/s13072-020-00335-x)
Supplement: Supplementary file 6 — Additional file 6. ChIP-sequencing peaks of H1t in P20 mouse testicular cells. [file 13072_2020_335_MOESM6_ESM.xlsx]

## Sheet: Sheet1
Chromosome	Start	End	Fold enrichment
chr1	3007552	3007886	1.74302
chr1	3079229	3079890	1.72884
chr1	3131494	3132288	1.77927
chr1	3136613	3136942	1.73866
chr1	3143398	3144381	1.84083
chr1	3150444	3151488	1.69331
chr1	3191482	3191794	1.9084
chr1	3410530	3411243	1.66953
chr1	3472453	3473186	1.69924
chr1	3476363	3477817	1.90104
chr1	3495887	3496314	1.70805
chr1	3565965	3567161	1.76159
chr1	3591868	3593229	1.70482
chr1	3695006	3696427	1.67963
chr1	3731205	3731861	1.68002
chr1	3819128	3819556	1.77755
chr1	3896650	3897093	1.63958
chr1	3899080	3899857	1.7335
chr1	3940255	3940603	1.89245
chr1	3976913	3977306	1.71109
chr1	4112413	4112784	1.75702
chr1	4141777	4143370	1.72451
chr1	4369011	4369272	1.79907
chr1	4454706	4455106	1.87447
chr1	4456346	4456614	1.88864
chr1	4479303	4479611	1.91873
chr1	4541889	4542133	1.79134
chr1	4553564	4554449	1.67963
chr1	4567148	4567537	1.63333
chr1	4590665	4591493	1.64128
chr1	4617683	4618021	1.77547
chr1	4656292	4656688	1.67963
chr1	4678670	4678999	1.73673
chr1	4717381	4718242	1.64973
chr1	4944813	4945291	1.62622
chr1	5021845	5022852	1.70703
chr1	5251605	5253437	1.74119
chr1	5256037	5256320	2.10781
chr1	5259865	5260250	1.711
chr1	5275843	5277119	1.90647
chr1	5311352	5311614	1.67963
chr1	5312768	5313019	1.90233
chr1	5338578	5338818	1.85177
chr1	5348046	5348959	1.72972
chr1	5381091	5381659	1.63219
chr1	5391793	5392033	2.06294
chr1	5501641	5502257	1.67963
chr1	5519206	5519479	1.67963
chr1	5613494	5614139	1.78723
chr1	5644559	5646123	1.70091
chr1	5661162	5661658	1.7347
chr1	5967303	5968044	1.6854
chr1	6146243	6146495	1.6925
chr1	6157654	6158263	1.67963
chr1	6169179	6171030	1.88567
chr1	6172382	6172659	1.95261
chr1	6177103	6177379	1.79513
chr1	6196389	6196974	1.68944
chr1	6241031	6241531	1.73585
chr1	6285289	6286019	1.71137
chr1	6309757	6310957	2.14825
chr1	6344039	6344684	1.84639
chr1	6363899	6364239	1.7804
chr1	6430508	6431153	2.40846
chr1	6487062	6488016	1.81382
chr1	6490366	6491396	1.70599
chr1	6674998	6675917	1.67963
chr1	6748502	6748941	1.7849
chr1	6838469	6838757	1.74548
chr1	6852385	6852947	1.66814
chr1	6931582	6932035	1.67963
chr1	6983787	6984908	1.66678
chr1	6991724	6992718	1.66907
chr1	7022158	7023054	1.96079
chr1	7039216	7040109	1.63804
chr1	7055094	7056187	1.69246
chr1	7129365	7129826	1.98587
chr1	7224399	7225159	1.67963
chr1	7266139	7266792	1.75173
chr1	7289425	7289934	1.66142
chr1	7296872	7297651	1.75337
chr1	7352792	7353733	1.6897
chr1	7518881	7519853	1.67963
chr1	7523957	7524366	1.69658
chr1	7532178	7533880	1.76397
chr1	7605913	7606170	1.73465
chr1	7620104	7620378	2.20795
chr1	7652200	7652480	1.6787
chr1	7813813	7814261	1.60637
chr1	7999093	8000312	1.89637
chr1	8001991	8002253	1.70063
chr1	8007348	8007699	1.67963
chr1	8019318	8019715	1.72452
chr1	8156588	8156976	1.71911
chr1	8160796	8161748	1.95936
chr1	8184924	8186400	1.70202
chr1	8187683	8188616	1.68277
chr1	8190274	8190546	1.85694
chr1	8192605	8193088	1.75132
chr1	8281053	8281339	1.72956
chr1	8304548	8305125	1.70282
chr1	8333277	8333858	1.87543
chr1	8382731	8383071	1.88509
chr1	8560929	8562071	1.7451
chr1	8611061	8613589	1.67963
chr1	8855900	8856175	1.82323
chr1	8912524	8913013	1.67963
chr1	8933836	8934659	1.73974
chr1	8966001	8966625	1.68075
chr1	9115462	9116362	1.64185
chr1	9208191	9208515	1.90547
chr1	9222905	9223656	1.75381
chr1	9255087	9256525	1.67963
chr1	9358263	9358654	1.75045
chr1	9375428	9375911	1.76632
chr1	9380061	9380458	1.75591
chr1	9444258	9444605	1.82113
chr1	9495799	9496664	1.83372
chr1	9505538	9505818	1.71797
chr1	9586918	9587268	1.80517
chr1	9633141	9634545	1.71792
chr1	9642325	9643207	1.77516
chr1	9751523	9752016	1.70628
chr1	9775872	9776359	1.78332
chr1	9780554	9781407	1.76063
chr1	9813395	9814152	1.76921
chr1	9856228	9856584	1.75406
chr1	9876866	9877210	1.72084
chr1	9881205	9881777	1.69255
chr1	10004452	10005392	1.7064
chr1	10075107	10075934	1.76876
chr1	10142073	10142743	1.67963
chr1	10194452	10194841	1.76774
chr1	10296300	10297024	1.82953
chr1	10301238	10301482	1.67963
chr1	10337258	10338005	1.75114
chr1	10359427	10360160	1.68073
chr1	10409750	10410728	1.64463
chr1	10571381	10571715	1.84759
chr1	10578951	10579979	1.67668
chr1	10661011	10661630	1.67528
chr1	10730594	10731824	1.83829
chr1	10817801	10818771	1.82893
chr1	10888915	10891061	1.71566
chr1	10892681	10893805	1.66973
chr1	10959791	10960565	1.67685
chr1	10964812	10965820	1.68719
chr1	11036782	11037999	1.929
chr1	11060450	11061492	1.74616
chr1	11161802	11162443	1.67963
chr1	11170706	11171307	1.77371
chr1	11205317	11206362	1.75973
chr1	11226064	11226304	1.90087
chr1	11277906	11278309	1.66638
chr1	11300973	11301615	1.81551
chr1	11351469	11351832	1.72412
chr1	11358821	11359739	1.80903
chr1	11368388	11368930	1.7417
chr1	11400411	11401168	1.69046
chr1	11420655	11421393	1.75724
chr1	11425422	11426554	1.66546
chr1	11460492	11461405	1.67769
chr1	11664321	11665437	1.68183
chr1	11700714	11701038	1.67963
chr1	11707929	11708618	1.76733
chr1	11735369	11735894	1.80377
chr1	11766737	11768004	1.84232
chr1	11833229	11833831	1.67963
chr1	11890107	11891053	1.77777
chr1	11961183	11961983	1.63025
chr1	12022008	12023726	1.79391
chr1	12099125	12100328	1.85297
chr1	12227350	12227591	1.67842
chr1	12332446	12332752	1.72495
chr1	12336938	12337981	1.74009
chr1	12597722	12598294	1.70813
chr1	12610501	12610985	1.75896
chr1	12644766	12645006	16.6305
chr1	12676681	12678541	1.72168
chr1	12713516	12714106	1.67963
chr1	12759125	12759863	1.7951
chr1	12950453	12950815	1.76031
chr1	12975186	12976024	1.7151
chr1	12984682	12985231	2.15685
chr1	12997114	12997447	1.66214
chr1	13057566	13058176	1.67562
chr1	13185529	13186288	1.69067
chr1	13211906	13212189	1.73016
chr1	13244938	13245831	1.68417
chr1	13275649	13276170	1.81534
chr1	13318637	13319194	1.87711
chr1	13404959	13405761	1.63528
chr1	13515055	13516082	1.67575
chr1	13520547	13523797	1.70978
chr1	13628410	13628860	1.67963
chr1	13635700	13636541	1.70442
chr1	13641102	13641853	1.64545
chr1	13657746	13658331	1.67963
chr1	13682905	13683226	1.73445
chr1	13727949	13728771	1.61494
chr1	13747259	13747921	1.76061
chr1	13899780	13900328	1.78522
chr1	13902645	13903734	1.69717
chr1	13991805	13992820	1.75953
chr1	14021076	14021892	1.71695
chr1	14054807	14055086	2.05446
chr1	14076668	14076936	1.76148
chr1	14098530	14100144	1.67754
chr1	14126511	14127307	1.82181
chr1	14180809	14181705	1.69186
chr1	14235921	14236287	1.70242
chr1	14252401	14253311	1.72625
chr1	14273753	14274030	1.69999
chr1	14408585	14408975	1.76278
chr1	14494110	14495450	1.70835
chr1	14520235	14521192	1.87098
chr1	14524550	14525667	1.75343
chr1	14565174	14566108	1.6747
chr1	14689210	14689889	1.72552
chr1	14781323	14781572	1.76742
chr1	14798512	14799448	1.90594
chr1	14924971	14925993	1.74046
chr1	14931598	14931867	1.80477
chr1	14936001	14937003	1.75329
chr1	15072730	15073084	1.68605
chr1	15168999	15169270	1.68181
chr1	15205940	15206230	1.85549
chr1	15313156	15313445	1.69514
chr1	15382905	15384245	1.8255
chr1	15416482	15416818	1.73206
chr1	15450309	15451323	1.68847
chr1	15491974	15492284	1.93048
chr1	15534401	15535269	1.70748
chr1	15558857	15559628	1.90337
chr1	15620099	15620460	1.90073
chr1	15638051	15638888	1.69198
chr1	15647033	15647308	1.63294
chr1	15731819	15733050	1.70998
chr1	15796008	15796668	1.69117
chr1	15798333	15798828	1.80404
chr1	15801677	15802046	1.77329
chr1	15911036	15911600	1.68189
chr1	16015414	16016238	1.92366
chr1	16075307	16075618	2.09686
chr1	16087591	16088442	1.68041
chr1	16238460	16238706	1.73247
chr1	16268502	16269445	1.71356
chr1	16271084	16271927	1.67963
chr1	16283171	16283882	1.66368
chr1	16360063	16360994	1.67963
chr1	16373856	16374749	1.73431
chr1	16404037	16404318	1.93378
chr1	16529391	16530437	1.64904
chr1	16635326	16635883	1.72978
chr1	16702095	16702416	1.67459
chr1	16705075	16705819	1.77779
chr1	16711556	16712196	1.73782
chr1	16780778	16781218	1.81361
chr1	16791148	16792605	1.70447
chr1	16864826	16865291	1.78898
chr1	16921460	16922285	1.72709
chr1	17004462	17005269	1.75876
chr1	17129903	17130453	1.67963
chr1	17153906	17154680	1.73284
chr1	17200669	17202601	1.87535
chr1	17222948	17223688	1.63239
chr1	17227604	17228775	1.87256
chr1	17375157	17376051	1.67963
chr1	17493841	17494792	1.69388
chr1	17707140	17707457	1.72862
chr1	17766383	17767383	1.82977
chr1	17879294	17879940	1.67434
chr1	17906725	17907831	1.75889
chr1	17910690	17911343	1.62047
chr1	18006562	18007274	1.70346
chr1	18117065	18117453	1.84676
chr1	18129956	18130282	1.67963
chr1	18152855	18153128	1.67963
chr1	18157416	18157981	1.73247
chr1	18240084	18240751	1.76194
chr1	18307717	18307982	1.6816
chr1	18418446	18419071	1.79334
chr1	18687387	18687801	1.72051
chr1	18712026	18712606	1.67963
chr1	18871213	18871963	1.63526
chr1	18969195	18969449	1.83976
chr1	19144168	19144928	1.70362
chr1	19183015	19183374	2.06913
chr1	19229227	19229668	1.69088
chr1	19324446	19325002	1.67963
chr1	19358054	19358783	1.63561
chr1	19361482	19361812	1.673
chr1	19365342	19365906	1.68944
chr1	19371703	19372912	1.78563
chr1	19514707	19515720	1.67963
chr1	19527530	19528482	1.66304
chr1	19539700	19540025	1.84477
chr1	19597416	19597826	1.83016
chr1	19627111	19628575	1.67082
chr1	19692847	19694058	1.70314
chr1	19780002	19781322	1.74228
chr1	19896978	19897384	1.70451
chr1	19903270	19904097	1.72972
chr1	20019060	20019654	1.69198
chr1	20058319	20058642	2.17424
chr1	20079746	20080605	1.71538
chr1	20172424	20173149	1.67963
chr1	20194907	20195583	1.79476
chr1	20298902	20299743	1.71666
chr1	20423804	20424156	1.9139
chr1	20545572	20547511	1.7344
chr1	20616240	20617017	1.71017
chr1	20624539	20624927	1.99662
chr1	20800327	20802189	1.71469
chr1	20837135	20838096	1.76566
chr1	20875309	20876086	1.79819
chr1	20884514	20884985	1.72162
chr1	20911249	20911649	1.73241
chr1	20957392	20957663	1.66078
chr1	20969435	20969952	1.67187
chr1	20988596	20988971	1.67963
chr1	20989957	20990457	1.68837
chr1	21112730	21113457	1.68639
chr1	21114977	21116782	1.69012
chr1	21189593	21189927	1.67963
chr1	21275318	21275586	1.67963
chr1	21286753	21287025	1.73783
chr1	21363352	21363821	1.71214
chr1	21390915	21391705	1.67963
chr1	21513284	21513824	1.62231
chr1	21643136	21644832	1.92866
chr1	21708104	21708526	1.73357
chr1	21781039	21781669	1.70615
chr1	21815352	21815781	1.67963
chr1	21918466	21918814	2.01621
chr1	22054501	22054756	1.85637
chr1	22141892	22142216	1.69032
chr1	22153876	22155362	1.71632
chr1	23043636	23045167	1.67737
chr1	23047147	23048041	1.67963
chr1	23092734	23093391	1.73531
chr1	23119136	23119948	1.70686
chr1	23133635	23134354	1.69445
chr1	23327174	23328599	1.67963
chr1	23355934	23356324	1.78371
chr1	23382111	23382380	1.83295
chr1	23416141	23417272	1.67823
chr1	23514384	23514763	1.79889
chr1	23609622	23610239	1.67245
chr1	23621731	23622647	1.68797
chr1	23632524	23633521	1.77806
chr1	23642362	23643457	1.70569
chr1	23722716	23722973	1.64132
chr1	23759326	23759992	1.86513
chr1	23851954	23852581	1.80345
chr1	23977521	23978321	1.77212
chr1	24094829	24095095	1.73781
chr1	24118253	24118967	1.77748
chr1	24175204	24175818	1.97424
chr1	24191778	24192489	1.67963
chr1	24267258	24268881	1.72765
chr1	24276519	24277575	1.89403
chr1	24290645	24291073	1.76217
chr1	24292715	24292975	1.68685
chr1	24314908	24315168	2.18737
chr1	24380963	24381248	1.93987
chr1	24391350	24391894	1.67963
chr1	24524507	24525536	1.74161
chr1	24529450	24529769	1.83327
chr1	24598972	24599285	1.95956
chr1	24632438	24633460	1.65341
chr1	24671075	24671784	1.67963
chr1	24848878	24849411	1.73561
chr1	24853361	24854557	1.72849
chr1	24972122	24972994	1.67963
chr1	24974556	24975227	1.64967
chr1	25006923	25008002	1.7905
chr1	25013044	25013509	1.86051
chr1	25086674	25088358	1.7004
chr1	25187000	25187455	1.82359
chr1	25216658	25217186	1.65542
chr1	25280422	25280665	1.88025
chr1	25335328	25335883	1.78581
chr1	25446984	25447249	1.79276
chr1	25494685	25495637	1.67963
chr1	25519154	25520188	1.67963
chr1	25553606	25554696	1.6945
chr1	25658027	25658272	1.67963
chr1	25685498	25686171	1.71695
chr1	25717212	25717479	1.78334
chr1	25738393	25738743	1.66491
chr1	25743431	25744010	1.66357
chr1	25952668	25953395	1.8297
chr1	26093368	26094310	1.80914
chr1	26114474	26115334	1.73614
chr1	26120739	26121871	1.86839
chr1	26130896	26131265	1.7601
chr1	26151217	26151550	1.78217
chr1	26274577	26274825	1.82244
chr1	26300484	26301007	1.67963
chr1	26342235	26342702	1.66043
chr1	26366450	26366981	1.67963
chr1	26394467	26395368	1.79403
chr1	26412642	26413503	1.68456
chr1	26483213	26483819	1.7134
chr1	26569361	26570153	1.74735
chr1	26659728	26660125	1.62545
chr1	26685965	26686417	2.01705
chr1	26687458	26688299	1.46103
chr1	26738715	26739430	1.77369
chr1	26868999	26869345	1.68104
chr1	27071216	27072509	1.74151
chr1	27101940	27102992	1.80903
chr1	27213532	27214176	1.65563
chr1	27232031	27233074	1.70904
chr1	27259668	27260501	1.76761
chr1	27296476	27296850	1.66618
chr1	27337056	27338021	1.87446
chr1	27354193	27355192	1.72442
chr1	27417089	27418399	1.78806
chr1	27499142	27499955	1.74261
chr1	27600779	27601347	1.6625
chr1	27633817	27634283	1.6883
chr1	27793995	27795343	1.66763
chr1	27860398	27860846	2.30177
chr1	27911495	27912188	1.67963
chr1	28068158	28068721	1.96224
chr1	28130939	28131372	1.70872
chr1	28132472	28132999	1.75799
chr1	28255621	28255994	1.7314
chr1	28340094	28340853	1.71394
chr1	28437487	28438123	1.67963
chr1	28480008	28480348	1.78285
chr1	28563594	28564206	1.71829
chr1	28713466	28713834	1.70847
chr1	28739175	28740375	1.76168
chr1	28770983	28771657	1.72452
chr1	28773137	28773443	1.70097
chr1	28877336	28878386	1.68178
chr1	28881307	28881940	1.76278
chr1	28905209	28905923	1.67963
chr1	29010067	29010460	1.70799
chr1	29131695	29132566	1.7257
chr1	29172102	29172417	1.92534
chr1	29275247	29275871	1.67963
chr1	29294883	29295988	1.79975
chr1	29437514	29438152	1.64511
chr1	29454353	29454889	1.80539
chr1	29563538	29564199	1.60877
chr1	29609117	29610383	1.66653
chr1	29611944	29613141	1.73701
chr1	29951715	29952445	1.76343
chr1	29974788	29975592	1.65502
chr1	30006496	30006795	1.76573
chr1	30011487	30012456	1.78997
chr1	30020593	30020937	1.67963
chr1	30096923	30097740	1.66246
chr1	30206350	30207341	1.70636
chr1	30316883	30317375	1.67963
chr1	30319222	30320024	1.73071
chr1	30378728	30379320	1.5904
chr1	30492001	30493064	1.72528
chr1	30715252	30716034	1.79043
chr1	30801727	30802341	1.85492
chr1	30849473	30849933	1.67963
chr1	30880764	30881611	1.76669
chr1	30919396	30920067	1.67963
chr1	31001238	31002036	1.67963
chr1	31021245	31021804	1.67963
chr1	31037210	31038363	1.82311
chr1	31041035	31041574	1.67484
chr1	31090922	31091226	1.61862
chr1	31158271	31159341	1.79582
chr1	31175050	31175564	1.78095
chr1	31185726	31185979	2.08619
chr1	31392052	31392411	1.90557
chr1	31400217	31400589	1.71671
chr1	31438968	31439349	1.80875
chr1	31557602	31557886	1.96662
chr1	31681834	31682184	1.69614
chr1	31691174	31691722	1.67963
chr1	31707540	31708447	1.96251
chr1	31745653	31746019	1.89946
chr1	31772036	31772961	1.75214
chr1	31801158	31802242	1.68995
chr1	31826783	31827869	1.71322
chr1	31943458	31944280	1.75533
chr1	32120937	32121403	1.70279
chr1	32137760	32138818	1.72849
chr1	32176927	32177871	1.67441
chr1	32269870	32270355	1.81458
chr1	32360667	32361023	1.79425
chr1	32406874	32407438	1.86051
chr1	32422182	32422448	1.67845
chr1	32573881	32574346	1.69664
chr1	32676130	32676683	1.68103
chr1	32720021	32720621	1.71039
chr1	32749075	32749386	1.76028
chr1	32780395	32780980	1.65773
chr1	32799826	32800452	1.77439
chr1	32819799	32820279	1.67963
chr1	32863666	32864524	1.73935
chr1	32876246	32877040	1.67571
chr1	32938023	32939847	1.7392
chr1	32970584	32971400	1.67963
chr1	33036625	33037222	1.76201
chr1	33084924	33085210	2.00752
chr1	33122780	33123024	2.36107
chr1	33142824	33143612	1.68147
chr1	33376889	33377357	1.79524
chr1	33662067	33662765	1.69679
chr1	33931600	33932231	1.62262
chr1	33962196	33962933	1.67693
chr1	33992853	33993153	2.06446
chr1	34017086	34017413	1.82347
chr1	34150451	34150725	1.82223
chr1	34177248	34177893	1.75604
chr1	34203693	34204748	1.83647
chr1	34231722	34232807	1.96628
chr1	34257791	34258382	1.67963
chr1	34316780	34317241	2.01096
chr1	34350825	34351634	2.01282
chr1	34448784	34449650	1.68111
chr1	34515430	34516322	1.72008
chr1	34567285	34568500	1.71925
chr1	34603233	34605048	1.88132
chr1	34647931	34648474	1.77696
chr1	34663540	34664635	1.71462
chr1	34706376	34707317	1.68704
chr1	34732208	34732461	2.09358
chr1	34746225	34746478	1.85002
chr1	34775593	34775900	1.72485
chr1	34787251	34787508	1.67963
chr1	34854066	34854459	1.74653
chr1	34867775	34868166	1.71926
chr1	34875234	34875785	1.7311
chr1	34894102	34894833	1.67388
chr1	34993295	34994214	1.81891
chr1	35116311	35118281	1.67963
chr1	35139313	35140348	1.72848
chr1	35142762	35143120	1.67963
chr1	35257778	35258374	1.78874
chr1	35264115	35265355	1.69402
chr1	35296108	35297317	1.67963
chr1	35316867	35317748	1.69668
chr1	35360572	35360817	2.00345
chr1	35402007	35403983	1.67963
chr1	35418287	35418591	1.8412
chr1	35426625	35427890	1.7474
chr1	35453933	35455379	1.77078
chr1	35681762	35682675	1.84465
chr1	35715730	35716870	1.78811
chr1	35777598	35778054	1.68156
chr1	35793209	35793919	1.87933
chr1	35795116	35795358	1.72796
chr1	35821331	35822111	1.72619
chr1	35858455	35859783	1.69762
chr1	35888205	35888894	1.77628
chr1	35913615	35914526	1.67573
chr1	35993645	35994327	1.69954
chr1	35997778	35998660	1.69304
chr1	36018973	36019437	1.67963
chr1	36092101	36092501	1.72682
chr1	36211441	36211703	1.8246
chr1	36340101	36340361	1.66336
chr1	36342785	36343155	1.67963
chr1	36415605	36418288	1.68275
chr1	36420016	36420263	1.84573
chr1	36500821	36501720	1.67963
chr1	36890526	36891536	1.69724
chr1	37045432	37045744	1.67963
chr1	37066985	37068265	1.67963
chr1	37097789	37098284	1.79519
chr1	37110180	37110504	1.67182
chr1	37126564	37127579	1.72715
chr1	37148848	37149479	1.68893
chr1	37212977	37213286	1.91209
chr1	37271504	37272385	1.86396
chr1	37287074	37287755	1.70795
chr1	37314669	37315562	1.77282
chr1	37407111	37407506	2.09353
chr1	37418652	37419558	1.67963
chr1	37424263	37424538	1.77397
chr1	37459851	37461779	1.73915
chr1	37575304	37576224	1.67667
chr1	37605666	37606151	1.67963
chr1	37656625	37656972	1.68746
chr1	37695779	37696037	1.68532
chr1	37835290	37836732	1.72184
chr1	37911155	37912200	1.75035
chr1	37989806	37990633	1.63867
chr1	38047367	38047885	1.67963
chr1	38087428	38089206	1.72178
chr1	38145537	38146403	1.70475
chr1	38153416	38153977	1.73062
chr1	38155247	38155613	1.73442
chr1	38157032	38157587	1.66666
chr1	38176017	38176257	1.67963
chr1	38215908	38216167	1.87515
chr1	38276230	38277106	1.85722
chr1	38393427	38393847	1.97025
chr1	38424355	38425093	1.77011
chr1	38492327	38493157	1.72658
chr1	38494243	38494506	1.85268
chr1	38506149	38506637	1.74009
chr1	38525952	38526528	1.83215
chr1	38562656	38563154	1.67963
chr1	38585032	38585338	1.71764
chr1	38620590	38622168	1.78197
chr1	38716416	38717033	1.67963
chr1	38725872	38726912	2.01036
chr1	38860234	38860585	1.72344
chr1	38874965	38875986	1.71826
chr1	38916032	38917086	1.67719
chr1	39081893	39082148	2.091
chr1	39084908	39085352	1.88777
chr1	39120199	39121055	1.68871
chr1	39125616	39125876	1.93651
chr1	39180366	39180925	1.745
chr1	39314926	39315292	1.70011
chr1	39420181	39421303	1.67963
chr1	39444158	39445024	1.66892
chr1	39448885	39449374	1.72808
chr1	39465684	39466165	1.87578
chr1	39493010	39494040	1.67963
chr1	39676436	39677175	1.81027
chr1	39681827	39682941	1.67963
chr1	39741849	39742760	1.71547
chr1	39821642	39822552	1.67963
chr1	39859077	39859434	1.99722
chr1	39913420	39913754	1.63917
chr1	40183488	40185107	1.71962
chr1	40240078	40240848	1.7004
chr1	40253686	40254241	1.77978
chr1	40277508	40279139	1.69341
chr1	40290885	40291214	1.74436
chr1	40413479	40413732	1.90843
chr1	40429159	40430337	1.73546
chr1	40468855	40470049	1.67963
chr1	40481049	40481982	1.68668
chr1	40501248	40501727	1.81645
chr1	40517296	40517539	1.93708
chr1	40599913	40600153	1.69454
chr1	40613055	40613925	1.69026
chr1	40686462	40686984	1.67963
chr1	40803414	40804625	1.74871
chr1	40859513	40860037	1.7072
chr1	40899661	40899996	1.7285
chr1	40922487	40922967	1.85991
chr1	40930839	40931664	1.76018
chr1	40938050	40939026	1.67963
chr1	40957976	40958473	1.67963
chr1	41046951	41048016	1.72778
chr1	41074707	41075048	1.89798
chr1	41078882	41079506	1.64003
chr1	41088562	41089591	1.74195
chr1	41119564	41119808	1.67963
chr1	41128014	41128636	1.67838
chr1	41129988	41130529	1.67963
chr1	41280834	41281088	1.72787
chr1	41288825	41289068	1.73981
chr1	41343471	41344146	1.86819
chr1	41348892	41350398	1.74144
chr1	41376584	41377431	1.67963
chr1	41511169	41511883	1.70482
chr1	41604595	41605308	1.68347
chr1	41674312	41674852	1.74177
chr1	41771859	41772185	1.67963
chr1	42013182	42014178	1.66494
chr1	42119791	42120441	1.67963
chr1	42150259	42151471	1.73019
chr1	42167697	42168156	1.75066
chr1	42318473	42319568	1.67963
chr1	42328824	42329830	1.69613
chr1	42344133	42344804	1.71285
chr1	42519129	42519669	1.97379
chr1	42554171	42554759	1.79533
chr1	42637108	42637787	1.80537
chr1	42647562	42648454	1.81972
chr1	42718652	42719237	1.70312
chr1	42789840	42791135	1.77208
chr1	42813424	42813945	1.66955
chr1	42899995	42901141	1.71586
chr1	42918014	42918661	1.69246
chr1	42935587	42935838	1.82893
chr1	42999258	43000531	1.86361
chr1	43034801	43035119	1.69397
chr1	43079507	43079751	2.09301
chr1	43108656	43109078	1.67963
chr1	43117632	43118566	1.6465
chr1	43134822	43135476	1.70994
chr1	43176447	43177442	1.71641
chr1	43220739	43221175	1.92018
chr1	43284119	43284387	1.67963
chr1	43341293	43341703	1.67963
chr1	43363058	43363635	1.8214
chr1	43380090	43380719	1.68188
chr1	43382364	43382655	1.67669
chr1	43410183	43410493	1.75057
chr1	43433940	43434366	1.67963
chr1	43486568	43487492	1.85791
chr1	43500041	43500394	1.82368
chr1	43531481	43532264	1.75364
chr1	43542837	43543153	1.68305
chr1	43603408	43603905	1.78412
chr1	43694758	43695655	1.67963
chr1	43713941	43714198	1.71132
chr1	43753918	43754417	1.67758
chr1	43777878	43778779	2.35335
chr1	43786290	43786631	2.10827
chr1	43844705	43844992	1.80334
chr1	43872920	43873752	1.71962
chr1	43912552	43913651	1.62324
chr1	43946253	43947087	1.82229
chr1	43979526	43979866	1.71819
chr1	44013743	44014232	1.73002
chr1	44071615	44071894	1.7283
chr1	44121144	44121464	1.71625
chr1	44161263	44162389	1.72133
chr1	44173235	44174177	1.88559
chr1	44231596	44231934	1.69126
chr1	44293498	44295658	1.85012
chr1	44301928	44302773	1.73731
chr1	44325272	44326200	1.86794
chr1	44330675	44331598	1.67963
chr1	44362948	44363208	1.85302
chr1	44376144	44377344	1.81462
chr1	44378690	44379249	1.82082
chr1	44393540	44394391	1.71905
chr1	44463151	44463427	1.81345
chr1	44578477	44579098	1.74966
chr1	44618104	44618522	1.70147
chr1	44634632	44635515	1.67963
chr1	44753384	44753664	1.64319
chr1	44833200	44834119	1.69534
chr1	44848182	44848635	1.71431
chr1	44855573	44857160	1.68261
chr1	44954157	44954468	1.84387
chr1	44983097	44983911	1.82505
chr1	45014165	45015024	1.75067
chr1	45031113	45031480	1.7346
chr1	45214837	45215466	1.74823
chr1	45266215	45266471	2.06927
chr1	45360916	45361846	1.66464
chr1	45385534	45386154	1.76333
chr1	45424238	45424836	1.67963
chr1	45473719	45474879	1.87873
chr1	45497242	45498129	1.67963
chr1	45512712	45512969	1.75898
chr1	45612774	45613267	1.89473
chr1	45640897	45641322	1.88825
chr1	45719896	45720776	1.85343
chr1	45747427	45748250	1.67963
chr1	45779086	45780529	1.68907
chr1	45934373	45935663	1.72015
chr1	46003889	46004886	1.80583
chr1	46079278	46079843	1.79585
chr1	46123671	46124188	1.73052
chr1	46142061	46142776	1.61626
chr1	46225916	46227056	1.74474
chr1	46361025	46361969	1.67963
chr1	46573321	46573664	1.75015
chr1	46584182	46584820	1.64701
chr1	46589241	46590023	1.66159
chr1	46609750	46610020	1.70488
chr1	46679193	46680149	1.7337
chr1	46692484	46693524	1.88243
chr1	46818000	46818346	1.94085
chr1	47033275	47033531	1.70274
chr1	47137209	47137646	1.81998
chr1	47139866	47140245	1.67963
chr1	47151150	47152701	2.50345
chr1	47155121	47155707	1.67963
chr1	47216481	47217626	1.77431
chr1	47266230	47267056	1.67963
chr1	47328217	47328459	1.67963
chr1	47416667	47417736	1.76405
chr1	47483000	47484161	1.75039
chr1	47774247	47775374	1.70604
chr1	47974882	47975198	1.85292
chr1	48031211	48033604	1.7011
chr1	48180893	48181345	1.67963
chr1	48319894	48320172	1.70198
chr1	48359248	48360328	1.70881
chr1	48369560	48370781	1.62174
chr1	48387027	48387383	1.73181
chr1	48438584	48439405	1.70903
chr1	48507065	48507701	1.78755
chr1	48566147	48566492	1.81435
chr1	48572130	48572578	1.89841
chr1	48611473	48612269	1.64498
chr1	48670710	48670998	1.86487
chr1	48740389	48740655	1.67963
chr1	48751637	48751887	1.76257
chr1	48770224	48770477	1.73227
chr1	48780650	48780995	1.89841
chr1	48861258	48862493	1.67963
chr1	49039974	49040871	1.71198
chr1	49048693	49048949	1.71631
chr1	49090868	49091640	2.00493
chr1	49175430	49175787	1.74113
chr1	49177593	49177874	2.06132
chr1	49203578	49204677	1.96924
chr1	49296614	49297409	1.72442
chr1	49349626	49349890	1.79643
chr1	49364367	49364806	2.08681
chr1	49458200	49458914	1.67963
chr1	49567114	49567680	1.7019
chr1	49700447	49700846	1.72575
chr1	49722351	49723148	1.67963
chr1	49724184	49725169	1.74292
chr1	49831629	49832800	1.73808
chr1	49861794	49862196	1.74505
chr1	49997737	49998748	1.67591
chr1	50184712	50185500	1.67963
chr1	50260926	50261785	1.6624
chr1	50346883	50347199	1.71306
chr1	50393323	50393579	1.78644
chr1	50470960	50471650	1.73131
chr1	50532902	50533270	1.68396
chr1	50583875	50584307	1.68011
chr1	50610035	50610310	1.64015
chr1	50747225	50747576	1.67963
chr1	50769001	50769263	1.94594
chr1	50795392	50795710	1.89454
chr1	50812122	50812478	1.67963
chr1	50813946	50814842	1.66655
chr1	50826704	50827204	1.62972
chr1	50874770	50875231	1.69428
chr1	50972034	50973102	1.69631
chr1	50976226	50976601	1.88822
chr1	51020221	51020680	1.67963
chr1	51082420	51082857	1.75161
chr1	51140209	51140969	1.74423
chr1	51281852	51282850	1.77625
chr1	51313088	51314138	1.70885
chr1	51317323	51318338	1.89833
chr1	51336904	51337937	1.78894
chr1	51399313	51400147	1.77989
chr1	51526882	51527145	1.7471
chr1	51580679	51581042	2.13648
chr1	51629211	51629456	1.67963
chr1	51823874	51824924	1.72015
chr1	51851908	51852350	1.67963
chr1	51951361	51951897	1.71428
chr1	51984096	51986151	1.80253
chr1	51992563	51992854	1.73725
chr1	52032552	52032899	1.79843
chr1	52068442	52069290	1.71322
chr1	52241780	52243425	1.73719
chr1	52269991	52270694	1.94472
chr1	52286719	52287536	1.68173
chr1	52308935	52310362	1.67963
chr1	52311378	52311690	1.72666
chr1	52371498	52371852	1.70623
chr1	52374722	52375315	1.7935
chr1	52401308	52401689	2.0273
chr1	52418456	52420089	1.72641
chr1	52539954	52541018	1.72331
chr1	52553269	52554440	1.87608
chr1	52601048	52601931	1.6306
chr1	52659063	52659576	1.73075
chr1	52749982	52750330	1.82419
chr1	52773707	52774023	1.67963
chr1	52819450	52819758	1.71627
chr1	52830375	52831644	1.88917
chr1	52869647	52869974	1.89246
chr1	52876881	52878732	1.88412
chr1	52895904	52896817	1.93364
chr1	52918204	52918670	1.69147
chr1	53017230	53018134	1.76421
chr1	53076857	53077359	1.80067
chr1	53110172	53110412	1.73357
chr1	53112879	53113422	1.86646
chr1	53174465	53176222	1.70583
chr1	53182669	53183178	1.6719
chr1	53243571	53243818	1.66087
chr1	53267981	53268519	1.90786
chr1	53316780	53317020	1.68401
chr1	53342219	53342460	1.67963
chr1	53383736	53384689	1.66884
chr1	53398202	53398725	1.71602
chr1	53428225	53429797	1.79925
chr1	53454978	53455883	1.67963
chr1	53482893	53483487	1.88859
chr1	53502436	53503184	1.79153
chr1	53516382	53516975	1.63358
chr1	53527730	53528549	1.80898
chr1	53556270	53556745	1.73095
chr1	53624007	53624834	1.67963
chr1	53715553	53716245	1.7224
chr1	53731668	53731985	1.96628
chr1	53770516	53771035	1.67854
chr1	53798995	53799743	1.78816
chr1	53809521	53809809	1.76798
chr1	53870920	53871587	1.73381
chr1	53904523	53904808	1.79293
chr1	53930220	53932040	1.89439
chr1	54004230	54004653	1.68641
chr1	54075992	54078262	1.67963
chr1	54143683	54144466	1.71152
chr1	54172410	54172884	1.67963
chr1	54259236	54260051	1.67963
chr1	54279710	54279957	1.77687
chr1	54335885	54336125	1.67963
chr1	54343662	54344158	1.73831
chr1	54371332	54372247	1.67963
chr1	54401266	54402011	1.76052
chr1	54407214	54408642	1.84673
chr1	54409619	54413464	1.80887
chr1	54452260	54453291	1.93322
chr1	54631587	54632281	1.85767
chr1	54870867	54871115	1.81196
chr1	54948595	54948958	1.70236
chr1	55005473	55006640	1.73661
chr1	55098841	55099360	1.76024
chr1	55103085	55104222	1.68552
chr1	55176475	55177073	1.73971
chr1	55179173	55180158	1.67963
chr1	55200255	55201195	1.66728
chr1	55286006	55286295	1.72849
chr1	55297984	55298265	1.73389
chr1	55321108	55322042	1.684
chr1	55446313	55446606	1.88476
chr1	55456929	55458273	1.701
chr1	55459705	55460922	1.76422
chr1	55509027	55509768	1.71117
chr1	55524529	55525342	1.68724
chr1	55537024	55537404	1.66883
chr1	55575898	55576506	1.76654
chr1	55714090	55714390	1.70676
chr1	55731066	55732262	1.70864
chr1	55771090	55772190	1.66712
chr1	55780702	55781259	1.69219
chr1	55792931	55793189	1.73161
chr1	55823457	55824220	1.67963
chr1	55846326	55846605	1.69608
chr1	55854699	55855329	1.81513
chr1	55926183	55926436	1.66143
chr1	55941286	55941597	1.67963
chr1	55963533	55964385	1.8204
chr1	55980212	55981557	1.91326
chr1	56075383	56075637	1.99345
chr1	56094086	56094392	1.58326
chr1	56172915	56173864	1.70089
chr1	56273877	56274128	1.62107
chr1	56347786	56348400	1.68847
chr1	56434083	56434388	1.78769
chr1	56452481	56452769	2.11755
chr1	56469390	56469684	1.92904
chr1	56487933	56489238	1.74979
chr1	56519350	56520458	1.745
chr1	56550556	56550984	1.67963
chr1	56567748	56568640	1.67963
chr1	56579101	56579347	2.03761
chr1	56633528	56634128	1.75101
chr1	56644338	56644581	1.69601
chr1	56649234	56649582	1.70784
chr1	56683938	56685038	1.81941
chr1	56773341	56774184	1.84545
chr1	56787628	56787924	1.90255
chr1	56822187	56823164	1.92037
chr1	56836627	56837224	1.74681
chr1	56845908	56846652	1.71387
chr1	56860284	56860755	1.71358
chr1	56888637	56889357	1.98385
chr1	56963266	56963559	1.79134
chr1	57079741	57081123	1.81771
chr1	57085368	57086537	1.88674
chr1	57139665	57140143	1.76974
chr1	57335442	57336240	1.67978
chr1	57440440	57440761	1.64763
chr1	57486946	57487201	1.72951
chr1	57499085	57499377	1.72693
chr1	57657652	57659219	1.80517
chr1	57672660	57673832	1.8752
chr1	57726944	57727584	1.67736
chr1	57762049	57762813	1.68286
chr1	57803137	57803433	1.67963
chr1	57809850	57810522	1.70011
chr1	57879853	57880961	1.73078
chr1	57943135	57944057	1.67963
chr1	57953421	57954186	1.67465
chr1	57964084	57964541	1.87363
chr1	57987490	57987763	1.86073
chr1	58042495	58043626	1.75605
chr1	58068618	58069592	1.68974
chr1	58072873	58073369	1.67963
chr1	58197380	58198031	1.70181
chr1	58220246	58221223	1.72952
chr1	58249411	58250025	1.67963
chr1	58288451	58288758	1.73175
chr1	58328310	58328936	1.63259
chr1	58387164	58387456	1.82573
chr1	58401537	58402476	1.70184
chr1	58439321	58439989	1.9776
chr1	58471294	58472959	1.79052
chr1	58479576	58479829	1.69255
chr1	58509985	58510552	1.68332
chr1	58645647	58647025	1.73781
chr1	58675531	58676501	1.59248
chr1	58709226	58710207	1.71804
chr1	58754524	58754766	1.81034
chr1	58813122	58813832	1.71988
chr1	58921589	58921864	2.01251
chr1	58940349	58941201	1.9126
chr1	58956411	58957241	1.89789
chr1	58991556	58992203	1.67963
chr1	59006819	59007718	1.75435
chr1	59034605	59035896	1.83049
chr1	59166635	59167577	1.78209
chr1	59171500	59172285	1.67963
chr1	59185487	59186440	1.7736
chr1	59214664	59215127	1.67963
chr1	59302280	59302754	1.66057
chr1	59346449	59346708	2.09061
chr1	59384276	59385203	1.66049
chr1	59465836	59466107	1.77773
chr1	59530014	59530740	1.78221
chr1	59542259	59543407	1.97371
chr1	59617399	59618796	1.73605
chr1	59628978	59629220	1.77664
chr1	59655497	59656484	1.70933
chr1	59750623	59750864	1.84934
chr1	59767309	59767747	1.73696
chr1	59819565	59820472	1.67963
chr1	59883239	59883900	1.67963
chr1	59884948	59885189	1.80595
chr1	59891248	59892487	1.73961
chr1	59920646	59921124	1.70079
chr1	59936630	59937156	1.67963
chr1	60006020	60006583	1.68685
chr1	60030889	60032156	1.67441
chr1	60047259	60047628	1.72812
chr1	60064090	60064588	1.66445
chr1	60145740	60146068	1.65721
chr1	60217391	60218185	1.6792
chr1	60322032	60322319	1.73214
chr1	60467831	60468185	1.68565
chr1	60518057	60519059	1.7901
chr1	60543737	60544502	1.72035
chr1	60568890	60569220	1.73307
chr1	60586502	60587223	1.70635
chr1	60669281	60671121	1.74652
chr1	60729823	60730814	1.67474
chr1	60761977	60762705	1.67963
chr1	60900481	60901228	1.66022
chr1	60947062	60947915	1.77444
chr1	61196858	61198614	2.1103
chr1	61243686	61244424	1.79552
chr1	61306191	61306478	1.73184
chr1	61310504	61312309	1.72282
chr1	61528317	61529149	1.81697
chr1	61566764	61567139	1.77747
chr1	61571870	61572183	1.73281
chr1	61607255	61608078	1.76798
chr1	61710245	61710677	1.79977
chr1	61781300	61781661	1.88396
chr1	61810224	61810529	1.82432
chr1	61882812	61883129	1.85349
chr1	61939736	61940682	1.67963
chr1	61966077	61966538	1.67963
chr1	61996311	61998000	1.6174
chr1	62029447	62030312	1.67963
chr1	62065272	62067356	1.86927
chr1	62162170	62162901	1.67963
chr1	62244550	62244817	1.86199
chr1	62247293	62247913	1.79257
chr1	62344271	62344595	1.65809
chr1	62408143	62408437	1.7661
chr1	62521334	62521975	1.76498
chr1	62534804	62535308	1.67299
chr1	62596180	62596872	1.7093
chr1	62758917	62759545	1.67963
chr1	62761659	62762782	1.80327
chr1	62789086	62789905	1.67963
chr1	62849552	62850335	1.6791
chr1	62880271	62880962	1.67963
chr1	62965040	62965586	1.77472
chr1	63003961	63004266	1.72276
chr1	63074837	63075902	1.70506
chr1	63085964	63086207	1.67031
chr1	63099777	63100830	1.86323
chr1	63257708	63258750	1.69674
chr1	63263843	63264516	1.62833
chr1	63265801	63266388	1.73386
chr1	63301805	63302907	1.73525
chr1	63361248	63362453	1.79839
chr1	63485689	63486258	1.77516
chr1	63512335	63512582	2.05009
chr1	63533255	63533542	1.88239
chr1	63577077	63578008	1.72681
chr1	63602437	63602791	1.82389
chr1	63629938	63630819	1.6641
chr1	63741781	63742196	1.77954
chr1	63776418	63777157	1.67963
chr1	63809151	63810141	1.63377
chr1	63814253	63814849	1.69895
chr1	63915347	63915683	1.64608
chr1	63995881	63996558	1.73465
chr1	64040842	64041882	1.8387
chr1	64135067	64136072	1.76256
chr1	64141002	64141268	1.67963
chr1	64315045	64315575	1.65517
chr1	64324118	64324420	1.77027
chr1	64375377	64376258	1.71347
chr1	64377298	64378803	1.87514
chr1	64399651	64400048	1.78846
chr1	64435115	64435771	1.6918
chr1	64468590	64469191	1.70838
chr1	64500529	64501190	1.92801
chr1	64618391	64618777	1.94179
chr1	64628524	64629384	1.67963
chr1	64707748	64708138	1.67963
chr1	64724723	64725994	1.71913
chr1	64755950	64756807	1.67963
chr1	64833525	64833996	2.02753
chr1	64946931	64947830	1.75035
chr1	65008163	65008649	1.9785
chr1	65037894	65038248	1.75875
chr1	65147636	65148611	1.71678
chr1	65265635	65266523	1.71523
chr1	65290071	65290364	1.89604
chr1	65294455	65295438	1.67661
chr1	65328488	65329104	1.67952
chr1	65338474	65339170	1.67963
chr1	65365776	65366264	1.67963
chr1	65381090	65381713	1.70977
chr1	65390164	65390430	1.78907
chr1	65392112	65392716	1.67963
chr1	65432485	65433276	1.71775
chr1	65446556	65447916	1.75544
chr1	65475267	65475702	1.77276
chr1	65573847	65574101	1.8089
chr1	65625053	65625739	1.62778
chr1	65695612	65695989	1.78608
chr1	65729706	65730540	1.74948
chr1	65818706	65818957	1.84457
chr1	65853797	65855728	1.89352
chr1	65875178	65875509	1.85052
chr1	65908441	65908819	1.86643
chr1	66088483	66089247	1.96527
chr1	66134350	66135118	1.6718
chr1	66249488	66250762	1.72981
chr1	66335675	66335974	1.69782
chr1	66354310	66354597	1.99474
chr1	66366969	66368861	1.77356
chr1	66395154	66395518	1.72135
chr1	66402876	66403184	1.67963
chr1	66492994	66493253	1.85284
chr1	66496490	66496755	1.89228
chr1	66613691	66614049	1.76473
chr1	66656350	66656600	1.67344
chr1	66673279	66673898	1.67963
chr1	66784469	66785447	1.70594
chr1	66824614	66825110	1.67963
chr1	66855689	66856849	1.88376
chr1	66960285	66961258	1.68181
chr1	67067212	67067755	1.92835
chr1	67075303	67075822	1.72994
chr1	67106776	67107074	1.83581
chr1	67332866	67333128	1.82052
chr1	67336253	67337245	1.67093
chr1	67394561	67394810	1.74931
chr1	67419148	67419543	1.67538
chr1	67462791	67463622	1.68847
chr1	67578016	67578522	1.67963
chr1	67634914	67636065	1.67963
chr1	67691873	67692347	1.62942
chr1	67741653	67742014	1.83069
chr1	67753121	67754180	1.73931
chr1	67854634	67855564	1.67963
chr1	67908407	67909366	2.05554
chr1	67911422	67912252	1.67963
chr1	67940897	67941581	1.67963
chr1	68054081	68054697	1.67963
chr1	68107524	68108125	1.70266
chr1	68296187	68296932	1.67963
chr1	68366370	68367334	1.74924
chr1	68400877	68401471	2.06226
chr1	68611134	68612312	1.9035
chr1	68649252	68649611	1.67963
chr1	68669379	68669974	1.67582
chr1	68750197	68750487	1.89046
chr1	68763166	68763620	1.68478
chr1	68800529	68800881	1.65179
chr1	69116320	69116966	1.74844
chr1	69249380	69249787	1.67963
chr1	69313285	69314381	1.67963
chr1	69344757	69345069	1.84603
chr1	69407916	69409108	1.73884
chr1	69444315	69445225	1.74328
chr1	69504015	69504269	1.71845
chr1	69608990	69609508	1.67963
chr1	69627494	69627736	2.16347
chr1	69695635	69696604	1.67963
chr1	69760336	69760723	1.76466
chr1	69776706	69777335	1.7836
chr1	69796968	69798779	1.70094
chr1	69848131	69848777	1.64454
chr1	69873430	69874076	1.73094
chr1	69886256	69886583	1.77369
chr1	70000746	70000994	1.71602
chr1	70051786	70052859	1.69528
chr1	70067584	70068437	1.67963
chr1	70163321	70163566	1.78855
chr1	70209038	70209283	1.6524
chr1	70245058	70245334	1.7936
chr1	70296266	70297314	1.68393
chr1	70322941	70323452	1.70362
chr1	70333027	70333675	1.60926
chr1	70338931	70339184	1.72845
chr1	70341098	70341338	1.77124
chr1	70354956	70355196	1.83148
chr1	70473076	70473336	1.71031
chr1	70587773	70588596	1.67316
chr1	70639544	70640331	1.72964
chr1	70783148	70783656	1.67963
chr1	70792460	70793667	1.76536
chr1	70953183	70953564	1.62883
chr1	70989171	70989933	1.71541
chr1	71075098	71075743	1.91766
chr1	71140498	71141439	1.89184
chr1	71155395	71156154	1.88664
chr1	71266356	71268914	1.70107
chr1	71362484	71363164	1.71307
chr1	71405836	71406401	1.67613
chr1	71496545	71497108	1.87391
chr1	71526248	71526689	1.81351
chr1	71571628	71572147	2.227
chr1	71603631	71603896	1.7495
chr1	71614703	71615145	1.67963
chr1	71641117	71642027	1.83927
chr1	71647812	71648241	1.80054
chr1	71662874	71663197	1.72874
chr1	71667453	71668414	1.67134
chr1	71701146	71701791	1.87376
chr1	71711327	71712921	1.67963
chr1	71832626	71833176	1.67963
chr1	71858934	71859872	1.67596
chr1	71991157	71991832	1.69184
chr1	72064452	72064724	1.75349
chr1	72085055	72085679	1.67963
chr1	72111007	72111794	1.77389
chr1	72145920	72146571	1.67963
chr1	72273081	72274053	1.8258
chr1	72345091	72346279	1.78691
chr1	72372373	72373257	1.74564
chr1	72420684	72420931	1.88653
chr1	72476420	72477075	1.6745
chr1	72516495	72516804	1.70341
chr1	72646314	72647045	1.81124
chr1	72651830	72653181	1.69703
chr1	72656024	72656484	1.67963
chr1	72815329	72815580	1.90893
chr1	72837628	72837934	1.76974
chr1	72935460	72936066	1.67745
chr1	72943362	72944766	1.67963
chr1	72972039	72973385	1.67963
chr1	73004964	73005384	1.6758
chr1	73077608	73078234	1.67963
chr1	73087889	73088664	1.67963
chr1	73114063	73115017	1.71081
chr1	73150327	73151856	1.70618
chr1	73161607	73162491	1.79788
chr1	73215175	73215605	1.73279
chr1	73227417	73229016	1.70294
chr1	73281597	73282348	1.67963
chr1	73336078	73337063	1.67963
chr1	73383305	73383548	1.69056
chr1	73390058	73390346	1.76448
chr1	73394492	73395148	1.67963
chr1	73512075	73512507	1.67963
chr1	73561768	73562227	1.67963
chr1	73609850	73611485	1.7622
chr1	73689658	73690646	1.66047
chr1	73849417	73849975	1.94059
chr1	73856480	73856726	1.85306
chr1	73876502	73877012	1.61643
chr1	73878680	73879894	1.72053
chr1	73948735	73949446	1.66388
chr1	73984201	73984760	1.66754
chr1	74160287	74162633	1.75421
chr1	74190270	74190798	1.73385
chr1	74315132	74315682	1.67222
chr1	74317720	74318892	1.7771
chr1	74379437	74380463	1.68551
chr1	74616571	74617978	1.70626
chr1	74675108	74675763	1.69382
chr1	74718950	74720098	2.17655
chr1	74731861	74732419	1.68104
chr1	74750328	74751289	1.73942
chr1	74765489	74765870	1.71568
chr1	74941589	74942753	1.76452
chr1	75014504	75015475	1.68578
chr1	75133351	75133619	1.75189
chr1	75155954	75156495	1.697
chr1	75212636	75213804	1.70535
chr1	75216345	75217018	1.71441
chr1	75271404	75271683	1.77829
chr1	75278395	75278779	1.77782
chr1	75295772	75296442	1.7659
chr1	75305567	75306657	1.75397
chr1	75344186	75345035	1.67963
chr1	75569047	75570392	1.90557
chr1	75608827	75609584	1.67963
chr1	75684315	75684581	1.81426
chr1	75763556	75765055	1.7851
chr1	75771723	75772856	1.71792
chr1	75795744	75796526	1.72762
chr1	75802914	75803489	1.67047
chr1	75823237	75824739	1.73592
chr1	75868959	75869422	1.71815
chr1	75872291	75873665	1.64228
chr1	75876308	75876769	1.93042
chr1	75881733	75882179	1.67598
chr1	75922178	75922605	1.67963
chr1	75924188	75924647	1.7844
chr1	76005347	76006105	1.71835
chr1	76020551	76021804	1.7081
chr1	76028480	76028967	1.72339
chr1	76049366	76050162	1.82266
chr1	76115184	76115748	2.41327
chr1	76141693	76142434	1.72657
chr1	76159366	76159766	1.73368
chr1	76172212	76173721	1.67923
chr1	76178783	76179748	1.66527
chr1	76224476	76225133	1.67963
chr1	76284941	76285195	1.69213
chr1	76294231	76294995	1.71322
chr1	76346602	76347951	1.81765
chr1	76564252	76564668	1.68143
chr1	76776205	76776787	1.66354
chr1	76883060	76884248	1.71662
chr1	76919308	76919731	1.67963
chr1	76923081	76923539	1.67963
chr1	76924551	76924806	1.67963
chr1	77027750	77028357	1.77743
chr1	77089539	77089780	1.77148
chr1	77132817	77133451	1.67963
chr1	77160233	77161405	1.75405
chr1	77216181	77216654	1.67963
chr1	77311687	77311989	1.69382
chr1	77412306	77412548	1.67963
chr1	77479199	77479487	1.69939
chr1	77512007	77512680	1.67963
chr1	77579510	77579798	1.85754
chr1	77597815	77598807	1.75825
chr1	77642887	77643589	1.67963
chr1	77698412	77698945	1.67963
chr1	77794775	77795268	1.77916
chr1	77830755	77831578	1.82359
chr1	77852058	77852357	1.67963
chr1	77856144	77856708	1.67963
chr1	77879739	77880676	1.67963
chr1	77918607	77919111	1.67963
chr1	77947115	77948132	1.69314
chr1	78149492	78150673	1.67963
chr1	78170456	78170877	1.67963
chr1	78225590	78226715	1.7622
chr1	78251890	78252894	1.88066
chr1	78318008	78318272	1.67382
chr1	78324287	78324532	1.67963
chr1	78334183	78334820	1.74218
chr1	78418497	78419252	1.76476
chr1	78542836	78543098	1.86228
chr1	78549735	78550751	1.67963
chr1	78557961	78558553	1.67963
chr1	78642280	78642625	1.69334
chr1	78721649	78722056	1.74407
chr1	78759718	78760002	1.97626
chr1	78789451	78789951	1.67963
chr1	78818951	78819314	1.98288
chr1	78823546	78824038	1.82136
chr1	78828787	78829053	1.94006
chr1	78852399	78852650	1.7153
chr1	78857711	78858378	1.92103
chr1	78915675	78916052	1.80687
chr1	78971359	78971658	1.67963
chr1	79005881	79006984	1.76186
chr1	79022362	79023173	1.71054
chr1	79025267	79025511	1.64535
chr1	79034407	79034728	1.62333
chr1	79056286	79056542	1.84168
chr1	79116063	79116729	1.77631
chr1	79130829	79132090	1.70036
chr1	79169396	79170444	1.70907
chr1	79208532	79209197	1.67963
chr1	79297049	79297315	1.8517
chr1	79303306	79303559	1.84291
chr1	79340483	79340842	1.74729
chr1	79354676	79356413	1.70336
chr1	79374044	79374866	1.69698
chr1	79392450	79392925	1.66783
chr1	79412249	79413677	1.66283
chr1	79422438	79422682	1.72297
chr1	79424914	79425865	1.67963
chr1	79469375	79470987	1.69212
chr1	79621216	79623081	1.68665
chr1	79636446	79637018	1.75224
chr1	79661356	79662429	1.66431
chr1	79700555	79701522	1.78294
chr1	79752242	79753002	1.70304
chr1	79811791	79812589	1.69631
chr1	79897514	79898639	1.91888
chr1	79942686	79942948	1.65895
chr1	79951497	79952108	1.66597
chr1	79963185	79965383	1.74712
chr1	79983863	79984201	1.76165
chr1	79996741	79996982	1.81296
chr1	80059234	80060019	1.67963
chr1	80070214	80070864	1.69919
chr1	80083742	80084015	1.67963
chr1	80104824	80105067	1.9828
chr1	80119745	80120027	2.0174
chr1	80150419	80151495	1.80223
chr1	80154517	80154768	1.83036
chr1	80160995	80162145	1.7739
chr1	80174522	80174762	1.72201
chr1	80212377	80212866	1.77715
chr1	80553223	80553498	1.7112
chr1	80646179	80647048	1.81153
chr1	80678924	80679390	1.65037
chr1	80725386	80725880	1.67963
chr1	80737492	80737795	1.67963
chr1	80761293	80761982	1.67963
chr1	80791469	80791993	1.72957
chr1	80811095	80811426	1.74335
chr1	80891887	80892818	1.79372
chr1	80905081	80905379	1.86374
chr1	80921715	80922446	1.67305
chr1	80942193	80942526	2.03759
chr1	81040127	81040543	1.60607
chr1	81161977	81162422	1.67089
chr1	81190823	81192729	1.71759
chr1	81194044	81194288	1.72209
chr1	81224300	81224952	1.67963
chr1	81241429	81242284	1.68568
chr1	81517812	81518372	1.67963
chr1	81552724	81553070	1.73052
chr1	81554948	81555221	1.69162
chr1	81567070	81567665	1.83383
chr1	81574815	81575436	1.73074
chr1	81598923	81599862	1.69689
chr1	81614968	81616739	1.80401
chr1	81670713	81671767	1.71718
chr1	81710556	81710802	1.67963
chr1	81732986	81733247	1.74322
chr1	81755403	81756355	1.75661
chr1	81789967	81790845	1.69667
chr1	81807331	81807585	1.97324
chr1	81830070	81831679	1.63684
chr1	81994769	81995627	1.77344
chr1	82019022	82019371	1.67963
chr1	82067440	82067789	1.7201
chr1	82148596	82149078	1.67963
chr1	82155253	82155735	1.69347
chr1	82198920	82199879	1.67893
chr1	82301263	82302114	1.71379
chr1	82326812	82327420	1.67963
chr1	82423324	82424015	1.67567
chr1	82443736	82444547	1.67963
chr1	82492099	82492560	1.74818
chr1	82584364	82585200	1.68546
chr1	82592817	82593309	1.71186
chr1	82636082	82637049	1.84905
chr1	82650032	82650679	1.86901
chr1	82664143	82665193	1.68421
chr1	82761523	82762070	1.87714
chr1	82763937	82765185	1.72823
chr1	82781794	82782739	1.72226
chr1	82799477	82800270	1.67963
chr1	82833802	82834073	1.94701
chr1	82852056	82853124	1.68103
chr1	82870389	82870637	1.8555
chr1	82920898	82922037	1.74806
chr1	82957052	82957790	1.60497
chr1	83031276	83031645	1.73009
chr1	83111505	83111965	1.6992
chr1	83135718	83136294	1.65666
chr1	83194490	83195077	1.73336
chr1	83469875	83470943	1.74547
chr1	83491018	83491873	1.70859
chr1	83560851	83562083	1.69312
chr1	83582209	83583107	1.67963
chr1	83637131	83637832	1.74183
chr1	83669232	83669515	1.69252
chr1	83676167	83676566	1.74389
chr1	83720552	83720855	1.78625
chr1	83730265	83730998	1.82871
chr1	83750109	83750733	1.64638
chr1	83829966	83832310	1.68397
chr1	83838050	83838907	1.88488
chr1	83869463	83870386	1.72776
chr1	83929861	83930172	1.66658
chr1	83983433	83984282	1.67963
chr1	83993779	83994048	1.88748
chr1	83998440	83999139	1.73961
chr1	84050949	84051266	1.66551
chr1	84088242	84089385	1.76702
chr1	84101289	84101546	1.69241
chr1	84131745	84132313	1.70525
chr1	84172808	84173236	1.8454
chr1	84306446	84306937	1.78991
chr1	84329239	84329759	1.71772
chr1	84340919	84341562	1.67083
chr1	84382880	84383445	1.64309
chr1	84398670	84399623	1.67963
chr1	84409271	84410298	1.73771
chr1	84427585	84428267	1.70172
chr1	84444367	84445849	1.82668
chr1	84489229	84489897	1.72279
chr1	84500484	84500801	2.22138
chr1	84542179	84542759	1.77903
chr1	84593988	84595237	1.67042
chr1	84597990	84598620	1.66805
chr1	84616165	84616417	1.72647
chr1	84634376	84635368	1.61972
chr1	84682176	84682445	1.72333
chr1	84775163	84775869	1.79263
chr1	84807210	84808198	1.68577
chr1	84895742	84896539	1.84945
chr1	84906660	84907030	1.84403
chr1	84930054	84930645	1.74046
chr1	84955209	84956122	2.17687
chr1	84957163	84958779	2.06995
chr1	84959931	84960532	1.66122
chr1	84962534	84966127	1.77419
chr1	84975866	84977193	1.77925
chr1	84979080	84980273	1.61555
chr1	84981593	84983770	2.05157
chr1	84989744	84991261	1.66491
chr1	84992735	84995251	2.01101
chr1	84998172	84998798	1.68008
chr1	85000953	85001473	1.95157
chr1	85002777	85005661	2.33949
chr1	85007867	85011504	1.72373
chr1	85026266	85026573	1.7423
chr1	85027563	85028583	1.80629
chr1	85030351	85032092	1.52499
chr1	85036048	85039905	1.88573
chr1	85044813	85046466	1.64029
chr1	85063452	85064308	1.6467
chr1	85067532	85068709	1.76898
chr1	85069728	85071630	1.6643
chr1	85073891	85077335	1.88113
chr1	85078377	85078888	1.64284
chr1	85080534	85083592	1.81823
chr1	85084997	85091099	1.9791
chr1	85092234	85096622	1.72988
chr1	85097701	85100035	1.64939
chr1	85101046	85102111	1.45313
chr1	85105459	85106204	1.65827
chr1	85107192	85108840	1.66959
chr1	85109988	85115238	1.58986
chr1	85116465	85119195	1.73108
chr1	85120836	85121438	1.73088
chr1	85123023	85124731	1.70491
chr1	85125938	85126903	2.08946
chr1	85128529	85130775	1.59168
chr1	85143416	85143797	1.64811
chr1	85153822	85154083	2.06294
chr1	85155177	85155997	1.69538
chr1	85156974	85158800	1.88541
chr1	85160511	85164500	1.93175
chr1	85165644	85166833	1.95609
chr1	85169371	85169669	1.80009
chr1	85170759	85171949	2.09799
chr1	85179112	85183785	2.20683
chr1	85185192	85188061	2.11227
chr1	85189605	85192098	1.98836
chr1	85194742	85200091	2.05793
chr1	85205963	85206761	1.59322
chr1	85208044	85209432	1.85746
chr1	85210700	85211985	1.79747
chr1	85213807	85217083	2.12572
chr1	85233385	85243322	1.76198
chr1	85246360	85246887	1.52056
chr1	85248745	85253583	1.57482
chr1	85255083	85260092	1.79515
chr1	85269185	85272191	1.65731
chr1	85273612	85274468	1.5362
chr1	85276534	85277154	1.64988
chr1	85280557	85282727	1.60836
chr1	85286959	85287286	1.45934
chr1	85288630	85290017	1.70254
chr1	85292541	85298881	1.97676
chr1	85307937	85310031	2.05779
chr1	85311597	85312779	1.68353
chr1	85314091	85315258	2.10452
chr1	85316962	85321575	2.04695
chr1	85322750	85323355	1.65334
chr1	85325977	85327835	1.75442
chr1	85329002	85330884	1.49165
chr1	85331955	85333360	1.61291
chr1	85342344	85346977	1.82371
chr1	85449039	85449838	1.9194
chr1	85451850	85452437	1.92273
chr1	85454670	85456600	1.9977
chr1	85457758	85459195	2.06637
chr1	85461692	85462100	1.51794
chr1	85480821	85481631	1.8994
chr1	85484303	85486406	2.20517
chr1	85489088	85490574	2.11087
chr1	85491545	85496182	1.89832
chr1	85498138	85504332	1.98677
chr1	85506330	85509474	2.36384
chr1	85510754	85511332	1.72614
chr1	85513048	85513371	1.85599
chr1	85522831	85523084	1.70265
chr1	85524219	85529636	1.93143
chr1	85533092	85533450	1.77683
chr1	85534610	85536922	1.71153
chr1	85538882	85541594	1.85151
chr1	85549635	85551965	2.19924
chr1	85553295	85553590	2.46313
chr1	85555279	85555602	3.00626
chr1	85562580	85563353	1.96381
chr1	85564997	85566432	1.89792
chr1	85567636	85568009	1.60944
chr1	85570276	85571152	1.698
chr1	85572646	85575386	1.91647
chr1	85578336	85579010	1.67817
chr1	85580278	85583066	1.75102
chr1	85585745	85586714	1.68091
chr1	85588707	85589196	1.49527
chr1	85594478	85595214	1.45097
chr1	85596432	85600726	1.75081
chr1	85602976	85605289	1.89553
chr1	85606402	85611197	1.91194
chr1	85615431	85622311	1.85306
chr1	85623369	85626674	1.93999
chr1	85629659	85632710	1.95844
chr1	85634083	85634856	1.62482
chr1	85636660	85639801	1.89577
chr1	85642249	85644240	1.9491
chr1	85646026	85648520	1.89661
chr1	85657252	85658563	2.0032
chr1	85805358	85806116	1.91414
chr1	85825130	85826327	1.73064
chr1	85843219	85844388	1.81773
chr1	85932040	85932864	1.76315
chr1	86011171	86011450	1.82937
chr1	86017176	86017732	1.73959
chr1	86024833	86025707	1.74142
chr1	86106366	86106629	1.87426
chr1	86117453	86118308	1.65874
chr1	86160279	86161224	1.81567
chr1	86182661	86183944	1.74792
chr1	86187921	86188571	1.67963
chr1	86261221	86262111	1.64774
chr1	86288732	86289789	1.70253
chr1	86307706	86308567	1.66814
chr1	86318428	86320116	1.71686
chr1	86332571	86333124	1.83104
chr1	86373128	86373422	1.67963
chr1	86374903	86375268	1.74023
chr1	86384744	86385327	1.63961
chr1	86406714	86407507	1.76664
chr1	86479185	86480247	1.72819
chr1	86492024	86492548	1.71705
chr1	86617087	86617604	1.71457
chr1	86682900	86683649	1.66997
chr1	86728231	86728989	1.68257
chr1	86756441	86757469	1.71814
chr1	86838529	86839156	1.67963
chr1	86909287	86909613	1.75223
chr1	86945129	86945428	1.70884
chr1	87052030	87052542	1.93665
chr1	87119169	87121536	1.7659
chr1	87138555	87139118	1.67573
chr1	87224553	87224801	1.8685
chr1	87409853	87410712	1.65809
chr1	87425344	87425623	1.78954
chr1	87441759	87442962	1.72872
chr1	87483205	87483445	1.77998
chr1	87514731	87515034	1.95999
chr1	87517239	87517608	1.67963
chr1	87563448	87564434	1.67963
chr1	87591129	87591380	1.88958
chr1	87643643	87643892	1.87662
chr1	87704100	87704859	1.82
chr1	87729122	87729669	1.73767
chr1	87743805	87745462	1.72669
chr1	87748733	87748994	1.82048
chr1	87763797	87764258	1.67963
chr1	87802483	87803352	1.70199
chr1	87863059	87863855	1.67963
chr1	87926949	87928523	1.70875
chr1	87935180	87935528	1.86548
chr1	88040217	88041188	1.87278
chr1	88051531	88051924	1.71512
chr1	88112883	88113123	1.70563
chr1	88133478	88133875	1.70842
chr1	88145881	88146182	1.84534
chr1	88149528	88151144	1.74249
chr1	88163380	88163641	1.91298
chr1	88176969	88178212	1.70525
chr1	88211434	88217484	1.53938
chr1	88218813	88231287	1.47297
chr1	88237619	88238568	1.40263
chr1	88245242	88247980	1.50004
chr1	88249129	88251553	1.48713
chr1	88267897	88269021	1.43276
chr1	88273359	88276255	1.4432
chr1	88278294	88278607	1.43757
chr1	88280189	88281528	1.44686
chr1	88282996	88285827	1.49449
chr1	88287361	88292544	1.67329
chr1	88294325	88296864	1.73373
chr1	88298090	88310865	1.59434
chr1	88329032	88330088	1.76013
chr1	88344543	88345551	1.80355
chr1	88432309	88433185	1.6978
chr1	88453731	88453972	1.62221
chr1	88586070	88587178	1.67963
chr1	88589167	88589565	1.63246
chr1	88596332	88597253	1.66775
chr1	88690012	88691012	1.70023
chr1	88711570	88712175	1.74091
chr1	88817223	88817786	1.71915
chr1	88923479	88923741	1.87059
chr1	88977246	88978102	1.7744
chr1	89157356	89157854	1.69934
chr1	89160061	89161726	1.67963
chr1	89165630	89166635	1.7302
chr1	89223240	89224368	1.79944
chr1	89296428	89297795	1.78097
chr1	89336164	89336761	1.7627
chr1	89340349	89340590	1.67963
chr1	89348969	89349288	1.69863
chr1	89385975	89386838	1.64655
chr1	89401594	89401847	1.84984
chr1	89404294	89405175	1.68429
chr1	89473776	89474368	1.7065
chr1	89579088	89579331	1.81279
chr1	89588986	89589595	1.73397
chr1	89625822	89626197	1.86308
chr1	89717543	89718049	1.67963
chr1	89722146	89723076	1.66814
chr1	89778557	89779646	1.7197
chr1	89897207	89898782	1.95197
chr1	89947648	89948212	1.67336
chr1	89980186	89980782	1.72442
chr1	90004484	90004841	1.67963
chr1	90083898	90085377	1.77773
chr1	90093514	90094193	1.69438
chr1	90097522	90097793	1.69928
chr1	90155017	90155857	1.68115
chr1	90174292	90175520	1.8154
chr1	90304592	90305053	1.77746
chr1	90387345	90388475	1.69439
chr1	90499423	90500306	1.75202
chr1	90550700	90551801	1.76794
chr1	90560435	90561047	1.77612
chr1	90615257	90615700	2.1321
chr1	90625596	90625851	1.68137
chr1	90655927	90656741	1.75377
chr1	90715566	90715999	1.66679
chr1	90766788	90767700	1.66338
chr1	90856169	90856540	2.00776
chr1	90862082	90862966	1.71605
chr1	90866503	90866972	1.72366
chr1	90936148	90937166	1.81696
chr1	90938883	90939863	1.75303
chr1	90950895	90952147	1.86532
chr1	91029759	91030748	1.73332
chr1	91040936	91042234	1.81217
chr1	91076222	91077270	1.65563
chr1	91134124	91134826	1.69404
chr1	91181652	91181959	1.8604
chr1	91237585	91237886	1.75256
chr1	91417147	91418135	1.59251
chr1	91442957	91443977	1.95489
chr1	91471777	91473142	1.91258
chr1	91504765	91505908	1.834
chr1	91566749	91567003	1.65624
chr1	91568881	91569215	1.73228
chr1	91646184	91646752	1.73161
chr1	91650061	91650591	1.76682
chr1	91656888	91657890	1.75194
chr1	91666484	91667358	1.67718
chr1	91694551	91696425	1.73862
chr1	91737922	91739333	1.72208
chr1	91792302	91792573	1.93034
chr1	91807777	91808337	1.76941
chr1	91822440	91823266	1.71592
chr1	91834000	91834538	1.76463
chr1	91867490	91867864	1.81284
chr1	91869710	91870406	1.69113
chr1	91923909	91924811	1.67963
chr1	91999592	92000362	1.67742
chr1	92001990	92002660	1.71157
chr1	92005380	92005854	1.78674
chr1	92032408	92033145	1.75253
chr1	92061545	92061843	1.67835
chr1	92136020	92137411	1.70899
chr1	92160801	92161801	1.68952
chr1	92226645	92227534	1.66718
chr1	92268319	92268562	1.76176
chr1	92297634	92298397	1.77742
chr1	92335309	92336181	1.756
chr1	92505784	92506037	1.89133
chr1	92508183	92508618	1.81238
chr1	92570076	92570341	1.71695
chr1	92631434	92631678	1.82901
chr1	92672832	92673830	1.758
chr1	92780135	92780440	1.68956
chr1	92782921	92783458	1.67963
chr1	92796988	92797249	1.75999
chr1	92815757	92816068	1.76035
chr1	92869339	92870224	1.81273
chr1	92871527	92872523	1.73523
chr1	92950159	92950423	1.72187
chr1	92984951	92985472	1.67963
chr1	93015836	93016354	1.67685
chr1	93055879	93056199	1.7299
chr1	93197913	93198599	2.05782
chr1	93286209	93286846	1.94862
chr1	93372606	93372885	1.94746
chr1	93379315	93379826	1.65794
chr1	93530119	93531348	1.74507
chr1	93544365	93544671	1.85547
chr1	93591742	93592268	1.71413
chr1	93664355	93665145	1.67963
chr1	93775424	93776537	1.71994
chr1	93818076	93818467	1.88905
chr1	93840177	93840648	1.58822
chr1	93864943	93865999	1.83159
chr1	93906767	93907619	1.70382
chr1	93991460	93991824	1.67963
chr1	94074741	94075359	1.69023
chr1	94138145	94139125	1.77322
chr1	94177302	94178337	1.70819
chr1	94187667	94187988	1.71846
chr1	94356253	94356528	1.85762
chr1	94409385	94410193	1.67325
chr1	94546756	94548375	1.67963
chr1	94580681	94581118	1.76612
chr1	94644114	94644907	1.57639
chr1	94815069	94815813	1.65155
chr1	94918765	94919486	1.67963
chr1	94938446	94939192	1.68837
chr1	95038957	95039223	1.81026
chr1	95042512	95042982	1.68824
chr1	95052704	95052970	1.74044
chr1	95075593	95075839	1.91988
chr1	95126307	95126708	1.66513
chr1	95150456	95151472	1.61979
chr1	95163817	95164094	1.6962
chr1	95169021	95170217	1.67647
chr1	95196609	95197336	1.66802
chr1	95275611	95277311	1.71112
chr1	95336480	95336765	1.7846
chr1	95347677	95347924	1.66162
chr1	95411313	95412473	1.75361
chr1	95446441	95446689	1.77248
chr1	95606261	95607018	1.77163
chr1	95636120	95636374	1.71456
chr1	95638841	95639651	1.67963
chr1	95673073	95673368	1.86033
chr1	95689875	95690594	1.8383
chr1	95717843	95718548	1.7557
chr1	95790728	95791064	1.86313
chr1	95820872	95821819	1.6795
chr1	95830839	95831150	1.6388
chr1	95865499	95866724	1.7292
chr1	95885193	95885733	1.8502
chr1	95900865	95901527	1.69726
chr1	95912140	95913338	1.745
chr1	95917126	95918107	1.67963
chr1	95933615	95934079	1.65484
chr1	96023113	96024016	1.77678
chr1	96028876	96029684	1.67963
chr1	96034175	96035747	1.75381
chr1	96158533	96159099	1.69588
chr1	96160879	96162128	1.73722
chr1	96212330	96212673	2.04922
chr1	96274222	96275153	1.77947
chr1	96350901	96351144	2.17063
chr1	96366277	96366994	1.66636
chr1	96438830	96439077	1.67907
chr1	96460058	96460795	1.66879
chr1	96552321	96552570	1.69501
chr1	96565897	96566227	1.74753
chr1	96736163	96737247	1.70871
chr1	96761631	96762417	1.68506
chr1	96798442	96799558	1.71491
chr1	96881058	96881422	1.89996
chr1	96893830	96894563	1.74194
chr1	97134715	97135692	1.62376
chr1	97174736	97176639	1.70111
chr1	97182771	97183380	1.75816
chr1	97219342	97219714	1.85011
chr1	97270627	97271278	1.87671
chr1	97333084	97334252	1.68951
chr1	97346275	97346739	1.71199
chr1	97614755	97615088	1.80219
chr1	97628484	97629244	1.83685
chr1	97672053	97673258	1.73288
chr1	97725821	97726967	1.6962
chr1	97860197	97861243	1.68217
chr1	98147612	98147875	1.86487
chr1	98187854	98188440	1.71849
chr1	98197108	98198163	1.85074
chr1	98211080	98211927	1.68344
chr1	98276867	98277123	1.88441
chr1	98340516	98340804	1.76201
chr1	98422266	98422530	1.93506
chr1	98516021	98517266	1.67572
chr1	98537070	98537651	1.82494
chr1	98589240	98589870	1.71741
chr1	98593338	98593970	1.75324
chr1	98655284	98656262	1.67963
chr1	98678832	98679839	1.70362
chr1	98726651	98727887	1.68084
chr1	98736985	98737712	1.81024
chr1	98751204	98751636	1.67963
chr1	98767709	98768322	1.67963
chr1	98770302	98771052	1.74155
chr1	98772882	98773145	2.07027
chr1	98817355	98818142	1.68726
chr1	98864057	98864766	1.67963
chr1	98883730	98884331	1.59132
chr1	98914841	98916164	1.696
chr1	98917833	98918132	1.67963
chr1	98942544	98943440	1.76796
chr1	99023167	99023763	1.94492
chr1	99107476	99107818	1.68987
chr1	99126431	99128613	1.86588
chr1	99129679	99130493	1.64691
chr1	99328661	99329372	1.83413
chr1	99345011	99346054	1.7462
chr1	99372196	99372982	1.72419
chr1	99386510	99387184	1.84517
chr1	99562754	99563528	1.67963
chr1	99605425	99606642	1.73145
chr1	99691380	99692245	1.6949
chr1	99833412	99833699	1.84759
chr1	99904570	99905455	1.90618
chr1	99940981	99941339	1.84473
chr1	99966375	99966626	1.80313
chr1	99981530	99982256	1.67963
chr1	100003068	100004072	1.79911
chr1	100163692	100164192	1.70333
chr1	100180102	100180381	2.54288
chr1	100192833	100193326	1.68634
chr1	100224841	100225161	1.86094
chr1	100226409	100229137	1.90113
chr1	100231008	100231356	1.72492
chr1	100302613	100304004	1.81586
chr1	100329726	100330540	1.67695
chr1	100339668	100340057	1.68814
chr1	100362439	100363686	1.75819
chr1	100416224	100417312	1.71242
chr1	100431896	100432294	1.67963
chr1	100584303	100584556	1.67963
chr1	100672832	100673715	1.80553
chr1	100699908	100700890	1.84167
chr1	100719584	100720492	1.70017
chr1	100746147	100746487	1.67448
chr1	100760152	100760481	2.031
chr1	100829867	100830463	1.66149
chr1	100850390	100850709	1.83793
chr1	100971504	100972071	1.67963
chr1	100999296	100999538	1.68932
chr1	101089081	101090310	1.73241
chr1	101184023	101184689	1.84132
chr1	101233538	101233918	1.57503
chr1	101357630	101358587	1.69255
chr1	101415125	101415431	1.71126
chr1	101509463	101509894	1.86539
chr1	101613085	101613479	2.11558
chr1	101656230	101656661	1.90425
chr1	101709623	101709961	1.60772
chr1	101914011	101914802	1.73805
chr1	101916415	101916702	1.67963
chr1	101947764	101948609	1.73005
chr1	101989461	101990017	1.71618
chr1	101993704	101994609	1.67963
chr1	102038533	102039537	1.75661
chr1	102070667	102071346	1.76078
chr1	102086531	102087292	1.65174
chr1	102135245	102136008	1.63392
chr1	102210774	102211597	1.7072
chr1	102325759	102326671	1.69127
chr1	102355258	102355500	1.70019
chr1	102364170	102364462	1.67963
chr1	102505277	102506259	1.81689
chr1	102588538	102589597	1.83885
chr1	102642539	102643235	1.69696
chr1	102741140	102741411	1.67963
chr1	102937740	102939655	1.75932
chr1	103028291	103028746	1.53218
chr1	103077786	103078661	1.67963
chr1	103235340	103235759	1.76361
chr1	103247012	103247405	1.67963
chr1	103261620	103263045	1.93896
chr1	103319146	103319604	1.70656
[truncated: 46,682 more rows]
