# Supplementary material for: Linker histone variant H1t is closely associated with repressed repeat-element chromatin domains in pachytene spermatocytes
Source: Epigenetics Chromatin. 2020 Mar 4;13:9. doi: 10.1186/s13072-020-00335-x (PMC7057672; doi:10.1186/s13072-020-00335-x)
Supplement: Supplementary file 7 — Additional file 7. Annotation of H1t peaks using HOMER. [file 13072_2020_335_MOESM7_ESM.xls]

## Sheet: Macs2_BM0.05_Homer_Annotation_a
Peak_ID (HomerPval0.05)	Chr	Start	End	Strand	Annotation	Detailed Annotation(Repeat|RepeatClass|Repeat Family)	Distance to TSS	Nearest PromoterID	Entrez ID	Gene Name	Gene Type
peak_21119	chr17	62733734	62734475	+	intron (NM_010109, intron 1 of 3)	(A)n|Simple_repeat|Simple_repeat	147213	NM_207654	13640	Efna5	protein-coding
peak_39205	chr6	99518672	99519345	+	intron (NM_001347345, intron 1 of 19)	(A)n|Simple_repeat|Simple_repeat	1985	NM_001347345	108655	Foxp1	protein-coding
peak_15490	chr14	77064484	77065464	+	intron (NM_175369, intron 1 of 5)	(A)n|Simple_repeat|Simple_repeat	28202	NM_175369	108811	Ccdc122	protein-coding
peak_42539	chr7	94307609	94307944	+	Intergenic	(A)n|Simple_repeat|Simple_repeat	-1123600	NM_001358087	100040298	Gm15501	protein-coding			Counts
peak_29725	chr3	90148063	90148394	+	intron (NM_029937, intron 13 of 39)	(A)n|Simple_repeat|Simple_repeat	44096	NM_029937	77595	Nup210l	protein-coding
peak_34618	chr5	19461197	19461609	+	intron (NM_001170746, intron 1 of 22)	(A)n|Simple_repeat|Simple_repeat	234357	NM_001170746	50791	Magi2	protein-coding			Peaks Region	Number of peaks
peak_45565	chr8	97337002	97338113	+	Intergenic	(A)n|Simple_repeat|Simple_repeat	-1449192	NM_010325	14719	Got2	protein-coding			3UTR	379
peak_25256	chr2	34722810	34723604	+	intron (NR_151469, intron 7 of 26)	(A)n|Simple_repeat|Simple_repeat	32025	NR_151469	66691	Gapvd1	protein-coding			miRNA	2
peak_2442	chr1	111450774	111451072	+	Intergenic	(A)n|Simple_repeat|Simple_repeat	413995	NM_001081316	319901	Dsel	protein-coding			ncRNA	57
peak_44422	chr8	34779302	34780077	+	Intergenic	(A)n|Simple_repeat|Simple_repeat	-27921	NM_176933	319520	Dusp4	protein-coding			TTS	459
peak_38870	chr6	83882190	83882583	+	Intergenic	(A)n|Simple_repeat|Simple_repeat	-31967	NM_001166371	18139	Zfp638	protein-coding			pseudo	17
peak_24275	chr19	43707758	43708800	+	intron (NM_053103, intron 5 of 12)	(A)n|Simple_repeat|Simple_repeat	18590	NM_053103	93685	Entpd7	protein-coding			Exon	695
peak_21699	chr17	94567153	94568250	+	Intergenic	(A)n|Simple_repeat|Simple_repeat	182318	NM_001357136	76781	Mettl4	protein-coding			Intron	17452
peak_35420	chr5	56466619	56466947	+	Intergenic	(AACTG)n|Simple_repeat|Simple_repeat	1251136	NR_015588	319216	4932441J04Rik	ncRNA			Intergenic	29299
peak_38630	chr6	71170349	71170731	+	Intergenic	(ACTG)n|Simple_repeat|Simple_repeat	-26160	NM_001033929	232078	Thnsl2	protein-coding			Promoter	300
peak_28542	chr3	26562191	26562536	+	Intergenic	(AGCTG)n|Simple_repeat|Simple_repeat	-75268	NM_029150	70862	Spata16	protein-coding			5UTR	21
peak_441	chr1	10142073	10142743	+	intron (NM_001102430, intron 35 of 37)	(AGGGGG)n|Simple_repeat|Simple_repeat	90262	NM_001102430	211673	Arfgef1	protein-coding			Repeats	Number of peaks
peak_32309	chr4	68268391	68269511	+	Intergenic	(ATG)n|Simple_repeat|Simple_repeat	53010	NR_151548	102633975	Gm12911	ncRNA			Other	221
peak_11267	chr13	3310601	3311820	+	Intergenic	(ATG)n|Simple_repeat|Simple_repeat	161735	NR_001581	73266	Speer6-ps1	pseudo			RC?	1
peak_45419	chr8	90840438	90841662	+	intron (NM_177224, intron 1 of 39)	(ATG)n|Simple_repeat|Simple_repeat	12215	NM_177224	109151	Chd9	protein-coding			RNA	1
peak_32882	chr4	100196068	100196308	+	intron (NM_013845, intron 1 of 8)	(ATG)n|Simple_repeat|Simple_repeat	100397	NM_001312690	26563	Ror1	protein-coding			LINE	7934
peak_31879	chr4	46918091	46918355	+	intron (NM_001081141, intron 1 of 18)	(ATG)n|Simple_repeat|Simple_repeat	73491	NM_001081141	242425	Gabbr2	protein-coding			SINE	3415
peak_1709	chr1	79636446	79637018	+	intron (NM_183027, intron 1 of 4)	(ATG)n|Simple_repeat|Simple_repeat	35240	NM_183027	252903	Ap1s3	protein-coding			RC	2
peak_2248	chr1	99833412	99833699	+	intron (NM_172851, intron 1 of 23)	(ATG)n|Simple_repeat|Simple_repeat	60790	NM_172851	241175	Cntnap5b	protein-coding			tRNA	5
peak_36920	chr5	133948379	133949692	+	Intergenic	(ATGGTG)n|Simple_repeat|Simple_repeat	-150713	NM_030719	80909	Gatsl2	protein-coding			pseudo	17
peak_33055	chr4	106968241	106969027	+	intron (NM_001355532, intron 1 of 14)	(ATTG)n|Simple_repeat|Simple_repeat	45449	NM_001355532	72475	Ssbp3	protein-coding			DNA	529
peak_11471	chr13	12777024	12778165	+	Intergenic	(CA)n|Simple_repeat|Simple_repeat	22464	NM_011954	26421	Prl2c4	protein-coding			LTR?	2
peak_20517	chr17	31085544	31086584	+	intron (NM_009593, intron 2 of 14)	(CA)n|Simple_repeat|Simple_repeat	28370	NM_009593	11307	Abcg1	protein-coding			scRNA	8
peak_17505	chr15	73807432	73807730	+	intron (NM_001033365, intron 2 of 10)	(CA)n|Simple_repeat|Simple_repeat	2352	NM_001362047	100041273	Gm3244	protein-coding			CpG-Island	6
peak_47651	chr9	72862730	72863340	+	intron (NM_175485, intron 11 of 19)	(CA)n|Simple_repeat|Simple_repeat	55761	NM_175485	235472	Prtg	protein-coding			Low_complexity	271
peak_19150	chr16	53841701	53842897	+	Intergenic	(CA)n|Simple_repeat|Simple_repeat	-1026555	NR_040495	73820	4930404A05Rik	ncRNA			LTR	8440
peak_14200	chr14	21012346	21012627	+	intron (NM_009502, intron 13 of 20)	(CA)n|Simple_repeat|Simple_repeat	39956	NM_018829	55946	Ap3m1	protein-coding			Simple_repeat	800
peak_40217	chr6	148672450	148672776	+	intron (NR_131024, intron 1 of 3)	(CA)n|Simple_repeat|Simple_repeat	5387	NR_131024	75831	4930528G23Rik	ncRNA			snRNA	5
peak_11395	chr13	9942809	9943140	+	intron (NM_033269, intron 4 of 4)	(CA)n|Simple_repeat|Simple_repeat	-177653	NM_144516	66505	Zmynd11	protein-coding			Unknown	36
peak_4372	chr10	13853452	13853966	+	intron (NM_025446, intron 1 of 5)	(CA)n|Simple_repeat|Simple_repeat	15248	NM_025446	66253	Aig1	protein-coding			Satellite	78
peak_3829	chr1	181772117	181772621	+	Intergenic	(CA)n|Simple_repeat|Simple_repeat	70032	NM_133815	98386	Lbr	protein-coding			rRNA	4
peak_40053	chr6	140805180	140806160	+	Intergenic	(CA)n|Simple_repeat|Simple_repeat	178785	NM_001309436	11569	Aebp2	protein-coding
peak_16413	chr15	11540839	11541395	+	Intergenic	(CA)n|Simple_repeat|Simple_repeat	-141459	NM_033074	110960	Tars	protein-coding
peak_29319	chr3	68069035	68069289	+	intron (NM_001113420, intron 1 of 6)	(CA)n|Simple_repeat|Simple_repeat	4360	NM_001113421	30953	Schip1	protein-coding
peak_37113	chr5	144838091	144838463	+	intron (NM_001081362, intron 57 of 70)	(CA)n|Simple_repeat|Simple_repeat	58539	NR_106006	102465629	Mir7039	ncRNA
peak_14913	chr14	47968088	47969046	+	Intergenic	(CA)n|Simple_repeat|Simple_repeat	69703	NR_045959	73961	4930447J18Rik	ncRNA
peak_2842	chr1	130897787	130898617	+	Intergenic	(CA)n|Simple_repeat|Simple_repeat	-10791	NM_053095	93672	Il24	protein-coding
peak_18718	chr16	31130784	31131101	+	intron (NM_030138, intron 9 of 22)	(CA)n|Simple_repeat|Simple_repeat	-49510	NM_198626	268880	Xxylt1	protein-coding
peak_36778	chr5	125870246	125871357	+	Intergenic	(CA)n|Simple_repeat|Simple_repeat	338383	NM_001190352	208151	Tmem132b	protein-coding
peak_11019	chr12	107994122	107994677	+	intron (NM_021399, intron 1 of 2)	(CA)n|Simple_repeat|Simple_repeat	9015	NM_021399	58208	Bcl11b	protein-coding
peak_44537	chr8	42070584	42071466	+	Intergenic	(CA)n|Simple_repeat|Simple_repeat	243758	NR_045497	69966	2810404M03Rik	ncRNA
peak_1369	chr1	61882812	61883129	+	intron (NM_001081050, intron 2 of 22)	(CA)n|Simple_repeat|Simple_repeat	244146	NM_001081050	72823	Pard3b	protein-coding
peak_22067	chr18	20718360	20719016	+	intron (NM_019737, intron 3 of 8)	(CA)n|Simple_repeat|Simple_repeat	27716	NM_019737	56386	B4galt6	protein-coding
peak_45022	chr8	70951302	70951559	+	Intergenic	(CA)n|Simple_repeat|Simple_repeat	20115	NM_001357655	665828	Gm10654	protein-coding
peak_15514	chr14	78156794	78157297	+	Intergenic	(CA)n|Simple_repeat|Simple_repeat	34433	NR_035499	100316715	Mir1971	ncRNA
peak_19881	chr17	4218246	4219201	+	Intergenic	(CA)n|Simple_repeat|Simple_repeat	-96621	NR_045462	78043	4930548J01Rik	ncRNA
peak_44662	chr8	48443868	48444817	+	intron (NM_001145937, intron 2 of 26)	(CA)n|Simple_repeat|Simple_repeat	230348	NM_011857	23965	Tenm3	protein-coding
peak_43364	chr7	133499089	133499352	+	Intergenic	(CA)n|Simple_repeat|Simple_repeat	102895	NM_028654	73808	Tex36	protein-coding
peak_19215	chr16	57786514	57787686	+	Intergenic	(CA)n|Simple_repeat|Simple_repeat	-32363	NM_007739	12837	Col8a1	protein-coding
peak_13361	chr13	99032507	99033751	+	Intergenic	(CA)n|Simple_repeat|Simple_repeat	-48564	NM_027064	69382	1700024P04Rik	protein-coding
peak_15759	chr14	95273884	95274135	+	Intergenic	(CA)n|Simple_repeat|Simple_repeat	-607245	NM_001358241	66732	4921530L21Rik	protein-coding
peak_12195	chr13	46850055	46850573	+	intron (NM_010617, intron 3 of 37)	(CA)n|Simple_repeat|Simple_repeat	79404	NM_010617	16553	Kif13a	protein-coding
peak_21291	chr17	70932998	70933301	+	Intergenic	(CA)n|Simple_repeat|Simple_repeat	57367	NM_023402	67938	Myl12b	protein-coding
peak_37408	chr6	8926119	8926961	+	Intergenic	(CA)n|Simple_repeat|Simple_repeat	-23479	NM_008751	18231	Nxph1	protein-coding
peak_24401	chr19	49312631	49313237	+	Intergenic	(CA)n|Simple_repeat|Simple_repeat	1106909	NM_025696	66673	Sorcs3	protein-coding
peak_32856	chr4	99097958	99098269	+	intron (NM_026082, intron 1 of 47)	(CA)n|Simple_repeat|Simple_repeat	22802	NM_026082	67299	Dock7	protein-coding
peak_3085	chr1	144381109	144381546	+	Intergenic	(CA)n|Simple_repeat|Simple_repeat	-132223	NM_015811	50778	Rgs1	protein-coding
peak_48086	chr9	95782805	95783654	+	intron (NM_001033210, intron 5 of 15)	(CA)n|Simple_repeat|Simple_repeat	-32871	NM_001311123	22063	Trpc1	protein-coding
peak_30053	chr3	104713896	104714145	+	Intergenic	(CA)n|Simple_repeat|Simple_repeat	63527	NM_183224	329731	Fam19a3	protein-coding
peak_37115	chr5	144997955	144998779	+	intron (NM_001013774, intron 7 of 12)	(CA)n|Simple_repeat|Simple_repeat	9684	NM_001347531	381686	Kpna7	protein-coding
peak_47328	chr9	57394740	57394982	+	intron (NR_040729, intron 1 of 2)	(CA)n|Simple_repeat|Simple_repeat	3791	NR_040729	73772	4930430J02Rik	ncRNA
peak_8650	chr11	110453331	110454278	+	intron (NM_001356352, intron 1 of 11)	(CA)n|Simple_repeat|Simple_repeat	-24711	NM_001356347	26399	Map2k6	protein-coding
peak_42979	chr7	116820139	116820593	+	Intergenic	(CA)n|Simple_repeat|Simple_repeat	315997	NM_001360375	53322	Nucb2	protein-coding
peak_8142	chr11	82024547	82024937	+	Intergenic	(CA)n|Simple_repeat|Simple_repeat	-10835	NM_011333	20296	Ccl2	protein-coding
peak_44623	chr8	47160878	47161561	+	Intergenic	(CA)n|Simple_repeat|Simple_repeat	128183	NM_001114311	71069	Stox2	protein-coding
peak_18031	chr15	100536258	100536995	+	intron (NM_001355497, intron 2 of 15)	(CA)n|Simple_repeat|Simple_repeat	15382	NM_001289603	21422	Tfcp2	protein-coding
peak_9176	chr12	18541108	18541833	+	Intergenic	(CA)n|Simple_repeat|Simple_repeat	26960	NM_001201330	236366	5730507C01Rik	protein-coding
peak_1336	chr1	59883239	59883900	+	Intergenic	(CA)n|Simple_repeat|Simple_repeat	-29437	NM_001037725	72750	Fam117b	protein-coding
peak_29460	chr3	75836568	75837120	+	Intergenic	(CA)n|Simple_repeat|Simple_repeat	120105	NM_001291069	73124	Golim4	protein-coding
peak_35382	chr5	53887925	53889109	+	intron (NM_144517, intron 17 of 20)	(CA)n|Simple_repeat|Simple_repeat	78890	NM_144517	67249	Tbc1d19	protein-coding
peak_24663	chr2	4284218	4285156	+	intron (NM_172475, intron 1 of 22)	(CA)n|Simple_repeat|Simple_repeat	-116289	NM_001177843	209630	Frmd4a	protein-coding
peak_18955	chr16	43637187	43637569	+	Intergenic	(CA)n|Simple_repeat|Simple_repeat	-3277	NR_030576	100124467	Mir568	ncRNA
peak_48347	chr9	109321309	109322047	+	Intergenic	(CA)n|Simple_repeat|Simple_repeat	17981	NM_001177419	668758	Fbxw28	protein-coding
peak_15261	chr14	63807398	63808339	+	intron (NM_173393, intron 2 of 2)	(CA)n|Simple_repeat|Simple_repeat	-52444	NM_028228	72400	Pinx1	protein-coding
peak_16456	chr15	14046251	14046638	+	Intergenic	(CA)n|Simple_repeat|Simple_repeat	-872769	NM_007666	12563	Cdh6	protein-coding
peak_7672	chr11	60677974	60679455	+	Intergenic	(CA)n|Simple_repeat|Simple_repeat	-20976	NM_008502	16897	Llgl1	protein-coding
peak_13358	chr13	98734316	98735429	+	intron (NM_172591, intron 20 of 25)	(CA)n|Simple_repeat|Simple_repeat	-40041	NM_001025606	380863	Tmem171	protein-coding
peak_28473	chr3	21981982	21982381	+	Intergenic	(CA)n|Simple_repeat|Simple_repeat	-94471	NM_030732	81004	Tbl1xr1	protein-coding
peak_38484	chr6	64748851	64749856	+	Intergenic	(CA)n|Simple_repeat|Simple_repeat	20228	NM_007500	11921	Atoh1	protein-coding
peak_4165	chr10	4577097	4577762	+	Intergenic	(CA)n|Simple_repeat|Simple_repeat	-34560	NR_126357	13982	Esr1	protein-coding
peak_16431	chr15	12620261	12621313	+	Intergenic	(CA)n|Simple_repeat|Simple_repeat	-28231	NM_001081064	68070	Pdzd2	protein-coding
peak_8550	chr11	105365846	105366125	+	intron (NM_172568, intron 10 of 11)	(CA)n|Simple_repeat|Simple_repeat	73339	NM_008626	17534	Mrc2	protein-coding
peak_25568	chr2	52811912	52812162	+	Intergenic	(CA)n|Simple_repeat|Simple_repeat	-45831	NM_172409	71409	Fmnl2	protein-coding
peak_32162	chr4	61659993	61660416	+	Intergenic	(CA)n|Simple_repeat|Simple_repeat	13886	NM_001134644	100048885	Gm2083	protein-coding
peak_47845	chr9	83027100	83028075	+	Intergenic	(CA)n|Simple_repeat|Simple_repeat	-52098	NM_001081216	83946	Phip	protein-coding
peak_23652	chr19	12637835	12638200	+	intron (NM_145935, intron 1 of 5)	(CA)n|Simple_repeat|Simple_repeat	4709	NM_145935	107146	Glyat	protein-coding
peak_3864	chr1	183562283	183563373	+	Intergenic	(CA)n|Simple_repeat|Simple_repeat	143580	NM_001308052	78772	Hhipl2	protein-coding
peak_47580	chr9	69501839	69502527	+	Intergenic	(CA)n|Simple_repeat|Simple_repeat	45239	NR_037296	100526560	Mir3109	ncRNA
peak_35187	chr5	43939652	43939971	+	Intergenic	(CA)n|Simple_repeat|Simple_repeat	41988	NM_001271616	14181	Fgfbp1	protein-coding
peak_23324	chr18	82663970	82664332	+	intron (NM_177832, intron 6 of 29)	(CA)n|Simple_repeat|Simple_repeat	28583	NM_177832	329002	Zfp236	protein-coding
peak_11525	chr13	13527540	13528626	+	Intergenic	(CA)n|Simple_repeat|Simple_repeat	-62326	NM_010748	17101	Lyst	protein-coding
peak_41656	chr7	51518835	51519532	+	intron (NM_177694, intron 2 of 21)	(CA)n|Simple_repeat|Simple_repeat	8154	NR_073508	233246	Ano5	protein-coding
peak_5285	chr10	62361172	62361779	+	intron (NM_010438, intron 2 of 21)	(CA)n|Simple_repeat|Simple_repeat	18433	NM_010438	15275	Hk1	protein-coding
peak_23343	chr18	83234662	83235320	+	Intergenic	(CA)n|Simple_repeat|Simple_repeat	90893	NR_045361	70960	4921531P14Rik	ncRNA
peak_13935	chr14	7295844	7296806	+	Intergenic	(CA)n|Simple_repeat|Simple_repeat	36070	NM_001025085	545013	Gm5797	protein-coding
peak_35293	chr5	49871401	49871954	+	Intergenic	(CA)n|Simple_repeat|Simple_repeat	187319	NM_133911	70693	Adgra3	protein-coding
peak_31460	chr4	24101377	24102195	+	Intergenic	(CA)n|Simple_repeat|Simple_repeat	-394665	NM_199467	212377	Mms22l	protein-coding
peak_5214	chr10	58744239	58745064	+	Intergenic	(CA)n|Simple_repeat|Simple_repeat	47906	NR_033565	103505	BB019430	ncRNA
peak_24963	chr2	19937190	19937856	+	Intergenic	(CA)n|Simple_repeat|Simple_repeat	279461	NM_027715	71198	Otud1	protein-coding
peak_39655	chr6	121308653	121310442	+	intron (NM_144512, intron 2 of 14)	(CA)n|Simple_repeat|Simple_repeat	9259	NM_144512	14412	Slc6a13	protein-coding
peak_41175	chr7	35070001	35070589	+	Intergenic	(CA)n|Simple_repeat|Simple_repeat	-13729	NM_009884	12611	Cebpg	protein-coding
peak_17562	chr15	76873716	76874317	+	Intergenic	(CA)n|Simple_repeat|Simple_repeat	-2581	NM_001007568	71591	Zfp251	protein-coding
peak_27747	chr2	165853900	165854333	+	intron (NM_001252587, intron 2 of 11)	(CA)n|Simple_repeat|Simple_repeat	4057	NM_001252585	228880	Zmynd8	protein-coding
peak_4266	chr10	8676922	8677256	+	Intergenic	(CA)n|Simple_repeat|Simple_repeat	-158264	NM_177387	338362	Ust	protein-coding
peak_10743	chr12	93474525	93475224	+	Intergenic	(CA)n|Simple_repeat|Simple_repeat	-30051	NR_126436	75295	4930559C10Rik	ncRNA
peak_16122	chr14	116684010	116684933	+	Intergenic	(CA)n|Simple_repeat|Simple_repeat	-240826	NM_011821	23888	Gpc6	protein-coding
peak_43986	chr8	19422237	19422612	+	Intergenic	(CA)n|Simple_repeat|Simple_repeat	25182	NM_153108	244334	Defb8	protein-coding
peak_24914	chr2	17484644	17485281	+	intron (NM_028757, intron 4 of 6)	(CA)n|Simple_repeat|Simple_repeat	-78552	NR_105847	102465964	Mir6419	ncRNA
peak_12020	chr13	38143935	38144697	+	Intergenic	(CA)n|Simple_repeat|Simple_repeat	-6978	NM_023842	109620	Dsp	protein-coding
peak_11948	chr13	34538883	34540829	+	Intergenic	(CA)n|Simple_repeat|Simple_repeat	112825	NM_025831	66895	Pxdc1	protein-coding
peak_16434	chr15	12758982	12760034	+	Intergenic	(CA)n|Simple_repeat|Simple_repeat	65149	NM_001357761	77877	6030458C11Rik	protein-coding
peak_29040	chr3	52892722	52892987	+	Intergenic	(CA)n|Simple_repeat|Simple_repeat	34812	NR_040555	622124	Gm20750	ncRNA
peak_42973	chr7	116636592	116636882	+	Intergenic	(CA)n|Simple_repeat|Simple_repeat	132368	NM_001360375	53322	Nucb2	protein-coding
peak_36606	chr5	116028075	116029106	+	Intergenic	(CA)n|Simple_repeat|Simple_repeat	-4162	NM_031869	19079	Prkab1	protein-coding
peak_19381	chr16	69598372	69599274	+	Intergenic	(CA)n|Simple_repeat|Simple_repeat	201558	NR_130991	78110	4930428D20Rik	ncRNA
peak_27261	chr2	142209321	142209614	+	intron (NM_001013802, intron 9 of 18)	(CA)n|Simple_repeat|Simple_repeat	691997	NM_001355123	16558	Kif16b	protein-coding
peak_14949	chr14	49802507	49802807	+	Intergenic	(CA)n|Simple_repeat|Simple_repeat	-19274	NM_001358244	67419	3632451O06Rik	protein-coding
peak_28195	chr3	8726419	8726745	+	Intergenic	(CA)n|Simple_repeat|Simple_repeat	-59544	NM_010423	15213	Hey1	protein-coding
peak_3004	chr1	139571404	139571929	+	Intergenic	(CA)n|Simple_repeat|Simple_repeat	-11444	NM_015780	50702	Cfhr1	protein-coding
peak_10991	chr12	106761145	106762598	+	Intergenic	(CA)n|Simple_repeat|Simple_repeat	-45547	NR_015512	71033	4933406K04Rik	ncRNA
peak_48435	chr9	114078166	114078434	+	intron (NM_001101510, intron 3 of 4)	(CA)n|Simple_repeat|Simple_repeat	20946	NM_001101510	382111	Susd5	protein-coding
peak_17481	chr15	72574104	72575077	+	Intergenic	(CA)n|Simple_repeat|Simple_repeat	-28311	NM_001033876	223604	Kcnk9	protein-coding
peak_11003	chr12	107427795	107428457	+	Intergenic	(CA)n|Simple_repeat|Simple_repeat	307362	NR_045973	74968	4930465M20Rik	ncRNA
peak_40063	chr6	141221528	141221770	+	Intergenic	(CA)n|Simple_repeat|Simple_repeat	-27620	NM_018779	54611	Pde3a	protein-coding
peak_23866	chr19	24466095	24466651	+	intron (NM_008846, intron 1 of 14)	(CA)n|Simple_repeat|Simple_repeat	11101	NM_026520	68034	Fam122a	protein-coding
peak_6536	chr11	3939261	3940518	+	Intergenic	(CA)n|Simple_repeat|Simple_repeat	-7811	NM_001130458	21452	Tcn2	protein-coding
peak_34763	chr5	25715005	25715722	+	Intergenic	(CA)n|Simple_repeat|Simple_repeat	-9566	NM_020570	57434	Xrcc2	protein-coding
peak_34948	chr5	32252308	32253282	+	intron (NM_001081407, intron 2 of 58)	(CA)n|Simple_repeat|Simple_repeat	13711	NM_001081407	665270	Plb1	protein-coding
peak_24635	chr19	61190305	61191342	+	Intergenic	(CA)n|Simple_repeat|Simple_repeat	-14514	NM_001177513	633057	Gm7102	protein-coding
peak_934	chr1	39493010	39494040	+	Intergenic	(CA)n|Simple_repeat|Simple_repeat	-14770	NM_001357521	54610	Tbc1d8	protein-coding
peak_27817	chr2	170392630	170393020	+	intron (NM_029815, intron 4 of 12)	(CA)n|Simple_repeat|Simple_repeat	35020	NM_001164369	76960	Bcas1	protein-coding
peak_44186	chr8	23812663	23812957	+	intron (NM_177086, intron 3 of 6)	(CA)n|Simple_repeat|Simple_repeat	143149	NM_001277239	320158	Zmat4	protein-coding
peak_19884	chr17	4320318	4321145	+	Intergenic	(CA)n|Simple_repeat|Simple_repeat	-198629	NR_045462	78043	4930548J01Rik	ncRNA
peak_24670	chr2	4614641	4615617	+	Intergenic	(CA)n|Simple_repeat|Simple_repeat	37006	NM_026045	67229	Prpf18	protein-coding
peak_24184	chr19	39270595	39271621	+	intron (NR_033614, intron 6 of 8)	(CA)n|Simple_repeat|Simple_repeat	-15977	NM_007815	13095	Cyp2c29	protein-coding
peak_8914	chr12	5318551	5319029	+	intron (NM_001164493, intron 1 of 13)	(CA)n|Simple_repeat|Simple_repeat	56892	NM_001164493	208439	Klhl29	protein-coding
peak_8852	chr11	121445664	121446415	+	intron (NM_022014, intron 4 of 5)	(CA)n|Simple_repeat|Simple_repeat	-5910	NM_029878	108903	Tbcd	protein-coding
peak_36353	chr5	104270820	104272652	+	Intergenic	(CA)n|Simple_repeat|Simple_repeat	-27551	NM_008318	15891	Ibsp	protein-coding
peak_40926	chr7	24202398	24203567	+	intron (NM_001310670, intron 1 of 1)	(CA)n|Simple_repeat|Simple_repeat	601	NM_001310670	56707	Zfp111	protein-coding
peak_413	chr1	8560929	8562071	+	intron (NM_027671, intron 14 of 20)	(CA)n|Simple_repeat|Simple_repeat	738377	NM_027671	71096	Sntg1	protein-coding
peak_36377	chr5	105146201	105146551	+	Intergenic	(CA)n|Simple_repeat|Simple_repeat	-6790	NM_001359081	17472	Gbp4	protein-coding
peak_38773	chr6	79086751	79087358	+	Intergenic	(CA)n|Simple_repeat|Simple_repeat	55012	NR_040301	100504701	Gm20362	ncRNA
peak_7107	chr11	31469278	31469646	+	Intergenic	(CA)n|Simple_repeat|Simple_repeat	-99401	NM_011491	20856	Stc2	protein-coding
peak_48562	chr9	118836036	118836516	+	intron (NM_001113514, intron 6 of 13)	(CA)n|Simple_repeat|Simple_repeat	-90260	NM_133710	69274	Ctdspl	protein-coding
peak_20472	chr17	28498857	28499127	+	Intergenic	(CA)n|Simple_repeat|Simple_repeat	-12843	NM_010220	14229	Fkbp5	protein-coding
peak_27885	chr2	172913410	172913913	+	intron (NM_007557, intron 2 of 6)	(CA)n|Simple_repeat|Simple_repeat	26660	NM_007557	12162	Bmp7	protein-coding
peak_17338	chr15	64568425	64569156	+	Intergenic	(CAA)n|Simple_repeat|Simple_repeat	-185871	NM_001276461	13196	Asap1	protein-coding
peak_14216	chr14	21820311	21821464	+	Intergenic	(CAA)n|Simple_repeat|Simple_repeat	-10674	NM_011695	22334	Vdac2	protein-coding
peak_44026	chr8	20026881	20028745	+	intron (NM_001270553, intron 6 of 9)	(CAA)n|Simple_repeat|Simple_repeat	269619	NR_030708	547150	6820431F20Rik	pseudo
peak_24437	chr19	51569819	51570818	+	Intergenic	(CAA)n|Simple_repeat|Simple_repeat	-693979	NM_008386	16333	Ins1	protein-coding
peak_34344	chr5	7802118	7803018	+	Intergenic	(CAA)n|Simple_repeat|Simple_repeat	-157904	NM_054098	117167	Steap4	protein-coding
peak_6647	chr11	8783638	8784592	+	Intergenic	(CAA)n|Simple_repeat|Simple_repeat	-119580	NM_001083587	319939	Tns3	protein-coding
peak_19651	chr16	87836775	87837648	+	Intergenic	(CAA)n|Simple_repeat|Simple_repeat	-72060	NR_155304	105246151	4930590A17Rik	ncRNA
peak_42993	chr7	117497563	117498106	+	intron (NM_175645, intron 2 of 11)	(CAA)n|Simple_repeat|Simple_repeat	116855	NM_175645	233781	Xylt1	protein-coding
peak_20921	chr17	50981406	50982133	+	intron (NM_028162, intron 4 of 21)	(CAA)n|Simple_repeat|Simple_repeat	177609	NM_001285993	72238	Tbc1d5	protein-coding
peak_15406	chr14	72154208	72155007	+	Intergenic	(CAA)n|Simple_repeat|Simple_repeat	297898	NR_046274	74667	4930434J06Rik	ncRNA
peak_4172	chr10	4937600	4938599	+	intron (NM_001302531, intron 5 of 8)	(CAA)n|Simple_repeat|Simple_repeat	130964	NM_022027	64009	Syne1	protein-coding
peak_5471	chr10	73457561	73458428	+	Intergenic	(CAA)n|Simple_repeat|Simple_repeat	-363873	NM_001142741	11994	Pcdh15	protein-coding
peak_22700	chr18	51645540	51645947	+	Intergenic	(CAA)n|Simple_repeat|Simple_repeat	477803	NR_029788	723830	Mir28a	ncRNA
peak_10278	chr12	70970306	70971836	+	Intergenic	(CAAA)n|Simple_repeat|Simple_repeat	-3552	NM_011184	19167	Psma3	protein-coding
peak_8323	chr11	91712183	91712547	+	Intergenic	(CAAA)n|Simple_repeat|Simple_repeat	-134810	NM_028547	73470	Kif2b	protein-coding
peak_48361	chr9	110103553	110103890	+	intron (NM_001252682, intron 5 of 22)	(CAAA)n|Simple_repeat|Simple_repeat	-2634	NM_001252683	72831	Dhx30	protein-coding
peak_4375	chr10	14021308	14021570	+	intron (NM_001358783, intron 2 of 12)	(CAAA)n|Simple_repeat|Simple_repeat	55060	NM_010437	15273	Hivep2	protein-coding
peak_4609	chr10	25525676	25525943	+	Intergenic	(CAAA)n|Simple_repeat|Simple_repeat	10463	NM_001195596	100504474	Smlr1	protein-coding
peak_21130	chr17	63503760	63504590	+	Intergenic	(CAAA)n|Simple_repeat|Simple_repeat	-3595	NM_015794	50758	Fbxl17	protein-coding
peak_43607	chr7	144827327	144828325	+	Intergenic	(CAAA)n|Simple_repeat|Simple_repeat	-10786	NM_008007	14174	Fgf3	protein-coding
peak_21654	chr17	92747387	92747701	+	Intergenic	(CAAA)n|Simple_repeat|Simple_repeat	-451473	NM_001315503	11516	Adcyap1	protein-coding
peak_5409	chr10	69674875	69675958	+	intron (NM_170730, intron 1 of 17)	(CAAA)n|Simple_repeat|Simple_repeat	141708	NM_170690	11735	Ank3	protein-coding
peak_21158	chr17	65210043	65210611	+	Intergenic	(CAAA)n|Simple_repeat|Simple_repeat	299730	NM_001360185	381107	Tmem232	protein-coding
peak_32974	chr4	103679217	103680131	+	Intergenic	(CAAA)n|Simple_repeat|Simple_repeat	297174	NR_040673	622167	Gm12718	ncRNA
peak_38861	chr6	83466954	83467650	+	Intergenic	(CAAA)n|Simple_repeat|Simple_repeat	-10910	NM_001347313	194388	Tet3	protein-coding
peak_8883	chr12	4071897	4072719	+	Intergenic	(CAAA)n|Simple_repeat|Simple_repeat	-10266	NM_153082	217378	Dnajc27	protein-coding
peak_40128	chr6	144170919	144171473	+	intron (NM_001113559, intron 1 of 13)	(CAAA)n|Simple_repeat|Simple_repeat	38372	NM_011444	20678	Sox5	protein-coding
peak_26023	chr2	76469796	76470415	+	intron (NM_001290734, intron 1 of 24)	(CAAA)n|Simple_repeat|Simple_repeat	-28901	NM_001290735	99031	Osbpl6	protein-coding
peak_2957	chr1	137284399	137284707	+	Intergenic	(CAAA)n|Simple_repeat|Simple_repeat	-324105	NM_030676	26424	Nr5a2	protein-coding
peak_20813	chr17	45842462	45843638	+	Intergenic	(CAAA)n|Simple_repeat|Simple_repeat	38402	NR_152136	75154	4930542M03Rik	ncRNA
peak_13852	chr14	5096151	5097410	+	Intergenic	(CAAA)n|Simple_repeat|Simple_repeat	46151	NM_175393	108978	4930555G01Rik	protein-coding
peak_1281	chr1	57440440	57440761	+	Intergenic	(CAAA)n|Simple_repeat|Simple_repeat	-33926	NM_001037742	68736	Tyw5	protein-coding
peak_39828	chr6	129402732	129403067	+	intron (NM_019985, intron 4 of 5)	(CAAA)n|Simple_repeat|Simple_repeat	5602	NM_001204239	56760	Clec1b	protein-coding
peak_20925	chr17	51322495	51323408	+	intron (NR_037268, intron 3 of 4)	(CAAA)n|Simple_repeat|Simple_repeat	44963	NR_037259	100526489	Mir669a-8	ncRNA
peak_24783	chr2	10223644	10224873	+	intron (NM_172471, intron 7 of 13)	(CAAA)n|Simple_repeat|Simple_repeat	70715	NM_172471	209378	Itih5	protein-coding
peak_35380	chr5	53761884	53762951	+	Intergenic	(CAAAA)n|Simple_repeat|Simple_repeat	-47210	NM_144517	67249	Tbc1d19	protein-coding
peak_38377	chr6	59411659	59411984	+	intron (NM_183183, intron 1 of 1)	(CAAAA)n|Simple_repeat|Simple_repeat	14469	NM_183183	243385	Gprin3	protein-coding
peak_23069	chr18	71131871	71132818	+	Intergenic	(CAAAA)n|Simple_repeat|Simple_repeat	564052	NM_001311071	17191	Mbd2	protein-coding
peak_24933	chr2	18563068	18563400	+	Intergenic	(CAAAA)n|Simple_repeat|Simple_repeat	-109228	NM_147778	12238	Commd3	protein-coding
peak_12833	chr13	69799722	69800578	+	Intergenic	(CAAAA)n|Simple_repeat|Simple_repeat	-9732	NM_138596	28077	Med10	protein-coding
peak_40386	chr7	8111931	8117422	+	Intergenic	(CAAAA)n|Simple_repeat|Simple_repeat	-21635	NR_154463	72716	2810047C21Rik1	ncRNA
peak_30068	chr3	105461512	105462149	+	intron (NM_001039347, intron 2 of 6)	(CAAAA)n|Simple_repeat|Simple_repeat	3014	NM_019931	56543	Kcnd3	protein-coding
peak_434	chr1	9780554	9781407	+	Intergenic	(CAAAA)n|Simple_repeat|Simple_repeat	-17150	NM_177547	170755	Sgk3	protein-coding
peak_1220	chr1	54452260	54453291	+	Intergenic	(CAAAA)n|Simple_repeat|Simple_repeat	-13749	NM_001033194	98488	Gtf3c3	protein-coding
peak_2536	chr1	116085608	116086668	+	intron (NM_001077425, intron 4 of 23)	(CAAAA)n|Simple_repeat|Simple_repeat	401001	NM_001077425	636808	Cntnap5a	protein-coding
peak_2247	chr1	99691380	99692245	+	Intergenic	(CAAAA)n|Simple_repeat|Simple_repeat	-80953	NM_172851	241175	Cntnap5b	protein-coding
peak_1830	chr1	84807210	84808198	+	intron (NM_133975, intron 2 of 40)	(CAAAAA)n|Simple_repeat|Simple_repeat	31600	NM_133975	14897	Trip12	protein-coding
peak_29098	chr3	54985552	54986384	+	Intergenic	(CAAAAA)n|Simple_repeat|Simple_repeat	69087	NM_007628	12427	Ccna1	protein-coding
peak_25606	chr2	54773531	54773796	+	intron (NM_173030, intron 4 of 12)	(CAAAAA)n|Simple_repeat|Simple_repeat	337276	NM_173030	271786	Galnt13	protein-coding
peak_17779	chr15	88541994	88542708	+	Intergenic	(CAAAAA)n|Simple_repeat|Simple_repeat	-57951	NM_027306	70073	Zdhhc25	protein-coding
peak_43873	chr8	14190277	14190685	+	intron (NM_172910, intron 2 of 15)	(CAAAAA)n|Simple_repeat|Simple_repeat	94606	NM_172910	244310	Dlgap2	protein-coding
peak_40668	chr7	15330073	15335209	+	Intergenic	(CAAAAA)n|Simple_repeat|Simple_repeat	-56210	NM_145708	246792	Obox2	protein-coding
peak_25992	chr2	74897037	74898303	+	Intergenic	(CAAAG)n|Simple_repeat|Simple_repeat	71858	NM_016804	53375	Mtx2	protein-coding
peak_38355	chr6	58576004	58576664	+	Intergenic	(CAATA)n|Simple_repeat|Simple_repeat	-8642	NM_001355477	26357	Abcg2	protein-coding
peak_24567	chr19	58113281	58113672	+	intron (NM_181415, intron 28 of 28)	(CACAG)n|Simple_repeat|Simple_repeat	62309	NR_049196	100885835	Mir5623	ncRNA
peak_17689	chr15	84836348	84836606	+	intron (NM_001356573, intron 2 of 12)	(CACCAT)n|Simple_repeat|Simple_repeat	18622	NM_001356573	271305	Phf21b	protein-coding
peak_21556	chr17	86915454	86916447	+	Intergenic	(CACCAT)n|Simple_repeat|Simple_repeat	-1398	NM_030104	78469	Tmem247	protein-coding
peak_12514	chr13	60089935	60090641	+	intron (NR_046142, intron 1 of 2)	(CACCAT)n|Simple_repeat|Simple_repeat	60577	NR_046142	328263	A530065N20Rik	ncRNA
peak_23799	chr19	21068745	21069242	+	Intergenic	(CACCAT)n|Simple_repeat|Simple_repeat	-35717	NR_126458	75354	4930554I06Rik	ncRNA
peak_1625	chr1	75881733	75882179	+	Intergenic	(CACCAT)n|Simple_repeat|Simple_repeat	335494	NM_001357150	20536	Slc4a3	protein-coding
peak_23145	chr18	74868998	74869265	+	Intergenic	(CACCT)n|Simple_repeat|Simple_repeat	89919	NM_177470	52538	Acaa2	protein-coding
peak_16370	chr15	9015837	9016277	+	intron (NM_198024, intron 8 of 13)	(CACG)n|Simple_repeat|Simple_repeat	48108	NM_198024	223332	Ranbp3l	protein-coding
peak_39751	chr6	125876910	125877254	+	intron (NM_153589, intron 13 of 25)	(CACTC)n|Simple_repeat|Simple_repeat	186663	NM_153589	243634	Ano2	protein-coding
peak_331	chr1	4141777	4143370	+	Intergenic	(CAG)n|Simple_repeat|Simple_repeat	217741	NM_011283	19888	Rp1	protein-coding
peak_5974	chr10	100356789	100357223	+	intron (NM_001166634, intron 1 of 1).2	(CAG)n|Simple_repeat|Simple_repeat	-4332	NM_001166638	100043231	Gm4303	protein-coding
peak_47531	chr9	67533536	67534560	+	intron (NM_001081242, intron 1 of 57)	(CAGA)n|Simple_repeat|Simple_repeat	25655	NM_001081242	70549	Tln2	protein-coding
peak_1920	chr1	85524219	85529636	+	Intergenic	(CAGA)n|Simple_repeat|Simple_repeat	71883	NM_030194	109032	Sp110	protein-coding
peak_43730	chr8	9015527	9015788	+	Intergenic	(CAGA)n|Simple_repeat|Simple_repeat	116631	NR_045854	71249	4933430N04Rik	ncRNA
peak_24552	chr19	57321048	57321934	+	Intergenic	(CAGA)n|Simple_repeat|Simple_repeat	39408	NR_040316	320879	B230217O12Rik	ncRNA
peak_20384	chr17	23361111	23361358	+	Intergenic	(CAGA)n|Simple_repeat|Simple_repeat	17257	NM_001104579	638102	Vmn2r115	protein-coding
peak_19704	chr16	90744421	90744802	+	intron (NM_029844, intron 1 of 2)	(CAGAG)n|Simple_repeat|Simple_repeat	6287	NM_029844	77037	Mrap	protein-coding
peak_35613	chr5	66643107	66643529	+	intron (NR_102714, intron 1 of 4)	(CAGAGA)n|Simple_repeat|Simple_repeat	-24501	NM_009686	11787	Apbb2	protein-coding
peak_14672	chr14	41961965	41962210	+	Intergenic	(CAGAGA)n|Simple_repeat|Simple_repeat	37138	NM_001358037	100041722	1700049E17Rik2	protein-coding
peak_22508	chr18	41948053	41948364	+	intron (NM_029942, intron 1 of 6)	(CAGAGA)n|Simple_repeat|Simple_repeat	2986	NM_029942	77619	Prelid2	protein-coding
peak_2817	chr1	129500351	129500849	+	intron (NM_172485, intron 2 of 27)	(CAGAGA)n|Simple_repeat|Simple_repeat	227296	NM_172485	210417	Thsd7b	protein-coding
peak_41391	chr7	40854183	40854720	+	intron (NR_040329, intron 4 of 4)	(CAGAGA)n|Simple_repeat|Simple_repeat	43873	NR_040329	320210	A230077H06Rik	ncRNA
peak_5656	chr10	83655312	83655577	+	Intergenic	(CAGAGA)n|Simple_repeat|Simple_repeat	-6780	NM_145220	216190	Appl2	protein-coding
peak_46777	chr9	30195826	30196692	+	Intergenic	(CAGAGA)n|Simple_repeat|Simple_repeat	-231070	NM_028874	102607	Snx19	protein-coding
peak_10680	chr12	89503905	89505327	+	intron (NM_001198587, intron 10 of 19)	(CAGAGA)n|Simple_repeat|Simple_repeat	-307867	NM_001252074	18191	Nrxn3	protein-coding
peak_6615	chr11	7105948	7106401	+	intron (NM_009622, intron 3 of 19)	(CAGT)n|Simple_repeat|Simple_repeat	42685	NM_009622	432530	Adcy1	protein-coding
peak_47409	chr9	61234168	61234499	+	Intergenic	(CAGT)n|Simple_repeat|Simple_repeat	59476	NR_045334	622037	B930092H01Rik	ncRNA
peak_10311	chr12	72199830	72200145	+	Intergenic	(CAT)n|Simple_repeat|Simple_repeat	-14958	NM_028687	73936	Ccdc175	protein-coding
peak_5700	chr10	85739623	85741157	+	Intergenic	(CAT)n|Simple_repeat|Simple_repeat	-131441	NM_133993	103136	Pwp1	protein-coding
peak_34858	chr5	28082869	28084069	+	Intergenic	(CAT)n|Simple_repeat|Simple_repeat	12057	NM_153526	231070	Insig1	protein-coding
peak_30444	chr3	125152019	125153009	+	Intergenic	(CAT)n|Simple_repeat|Simple_repeat	-251577	NM_022565	64580	Ndst4	protein-coding
peak_38154	chr6	48706287	48706841	+	intron (NM_153175, intron 1 of 2)	(CATA)n|Simple_repeat|Simple_repeat	1680	NM_153175	231931	Gimap6	protein-coding
peak_8915	chr12	5427654	5428439	+	Intergenic	(CATA)n|Simple_repeat|Simple_repeat	51544	NR_015579	72669	2810032G03Rik	ncRNA
peak_17980	chr15	97662092	97662682	+	Intergenic	(CATA)n|Simple_repeat|Simple_repeat	43435	NM_028003	71919	Rpap3	protein-coding
peak_6491	chr10	130173141	130173471	+	Intergenic	(CATA)n|Simple_repeat|Simple_repeat	7572	NM_146676	258671	Olfr826	protein-coding
peak_40847	chr7	22321968	22322952	+	Intergenic	(CATA)n|Simple_repeat|Simple_repeat	7257	NM_001167159	100043043	Gm4187	protein-coding
peak_10202	chr12	67902848	67903733	+	Intergenic	(CATA)n|Simple_repeat|Simple_repeat	-680741	NM_207010	320772	Mdga2	protein-coding
peak_10356	chr12	74459875	74460719	+	Intergenic	(CATA)n|Simple_repeat|Simple_repeat	162823	NM_198866	386753	Dbpht2	protein-coding
peak_14985	chr14	51551196	51551866	+	Intergenic	(CATA)n|Simple_repeat|Simple_repeat	-1259	NM_001013816	434459	Gm5622	protein-coding
peak_36695	chr5	120521643	120523028	+	intron (NM_001177595, intron 8 of 13)	(CATA)n|Simple_repeat|Simple_repeat	11143	NM_133221	170756	Slc8b1	protein-coding
peak_23489	chr19	3215224	3215503	+	Intergenic	(CATA)n|Simple_repeat|Simple_repeat	-17660	NR_045304	70011	1700030N03Rik	ncRNA
peak_34905	chr5	30024498	30024791	+	Intergenic	(CATA)n|Simple_repeat|Simple_repeat	11530	NM_031168	16193	Il6	protein-coding
peak_46163	chr8	126839807	126840435	+	Intergenic	(CATA)n|Simple_repeat|Simple_repeat	-8899	NR_151740	414091	A630001O12Rik	ncRNA
peak_32936	chr4	102482751	102483598	+	intron (NM_001177983, intron 1 of 5)	(CATA)n|Simple_repeat|Simple_repeat	-86886	NM_001177980	18578	Pde4b	protein-coding
peak_40869	chr7	22780003	22780424	+	intron (NM_001270494, intron 1 of 1).2	(CATA)n|Simple_repeat|Simple_repeat	10569	NM_001166841	100043067	Vmn1r158	protein-coding
peak_39685	chr6	122585667	122586454	+	intron (NM_001134391, intron 5 of 7)	(CATA)n|Simple_repeat|Simple_repeat	16384	NM_031159	11810	Apobec1	protein-coding
peak_46754	chr9	29393186	29394084	+	intron (NM_001357601, intron 1 of 7)	(CATA)n|Simple_repeat|Simple_repeat	19050	NM_001357602	235106	Ntm	protein-coding
peak_37164	chr5	145802746	145804053	+	intron (NM_177380, intron 2 of 12)	(CATATA)n|Simple_repeat|Simple_repeat	2475	NM_177380	337924	Cyp3a44	protein-coding
peak_25569	chr2	52837155	52838076	+	Intergenic	(CATATA)n|Simple_repeat|Simple_repeat	-20253	NM_172409	71409	Fmnl2	protein-coding
peak_10519	chr12	82924116	82925962	+	intron (NM_001310478, intron 2 of 17)	(CATATA)n|Simple_repeat|Simple_repeat	14116	NR_046045	74283	1700085C21Rik	ncRNA
peak_27659	chr2	161392128	161393070	+	Intergenic	(CATATA)n|Simple_repeat|Simple_repeat	-283513	NR_126509	71389	Chd6	protein-coding
peak_39971	chr6	136216495	136217443	+	Intergenic	(CATATA)n|Simple_repeat|Simple_repeat	-43458	NM_008171	14812	Grin2b	protein-coding
peak_38845	chr6	82475556	82475852	+	intron (NM_009313, intron 2 of 5)	(CATG)n|Simple_repeat|Simple_repeat	73229	NM_009313	21336	Tacr1	protein-coding
peak_12630	chr13	65375687	65376855	+	Intergenic	(CATG)n|Simple_repeat|Simple_repeat	97417	NM_178364	170936	Zfp369	protein-coding
peak_27801	chr2	169474262	169474547	+	Intergenic	(CATG)n|Simple_repeat|Simple_repeat	-159242	NM_080455	228911	Tshz2	protein-coding
peak_47629	chr9	71682208	71682808	+	intron (NM_001304362, intron 8 of 18)	(CATG)n|Simple_repeat|Simple_repeat	89094	NM_026599	68178	Cgnl1	protein-coding
peak_12872	chr13	71946239	71946650	+	Intergenic	(CATGC)n|Simple_repeat|Simple_repeat	17279	NM_010573	16371	Irx1	protein-coding
peak_19888	chr17	4626167	4626676	+	Intergenic	(CATTC)n|Satellite|Satellite	-8559	NR_130984	75117	4930517M08Rik	ncRNA
peak_5664	chr10	83954486	83954750	+	Intergenic	(CATTC)n|Simple_repeat|Simple_repeat	146079	NR_152790	102637349	Gm34184	ncRNA
peak_20952	chr17	52297418	52298382	+	Intergenic	(CCA)n|Simple_repeat|Simple_repeat	148611	NR_155494	100503190	Gm19585	ncRNA
peak_19906	chr17	5654870	5655199	+	intron (NM_146073, intron 2 of 8)	(CCA)n|Simple_repeat|Simple_repeat	-143623	NR_045081	78512	3300005D01Rik	ncRNA
peak_13546	chr13	108117658	108118054	+	intron (NM_001360140, intron 1 of 4)	(CCA)n|Simple_repeat|Simple_repeat	40769	NM_001127346	75597	Ndufaf2	protein-coding
peak_41226	chr7	36782495	36783458	+	Intergenic	(CCA)n|Simple_repeat|Simple_repeat	84858	NM_172298	243931	Tshz3	protein-coding
peak_8641	chr11	109875052	109875821	+	Intergenic	(CCAA)n|Simple_repeat|Simple_repeat	29558	NR_045909	73257	1700023C21Rik	ncRNA
peak_35742	chr5	73747600	73747842	+	Intergenic	(CCAA)n|Simple_repeat|Simple_repeat	96341	NM_178387	73472	Spata18	protein-coding
peak_6924	chr11	22943383	22943631	+	intron (NM_001361661, intron 2 of 2)	(CCCA)n|Simple_repeat|Simple_repeat	-28498	NM_011663	22183	Zrsr1	protein-coding
peak_33639	chr4	141379978	141380552	+	intron (NM_001085513, intron 2 of 6)	(CCCCG)n|Simple_repeat|Simple_repeat	12073	NM_001085513	277743	Fam131c	protein-coding
peak_12694	chr13	66025943	66027083	+	Intergenic	(CCCTAA)n|Simple_repeat|Simple_repeat	-86940	NM_001177832	628709	Gm10324	protein-coding
peak_19641	chr16	87467998	87470035	+	intron (NM_024258, intron 5 of 17)	(CCTA)n|Simple_repeat|Simple_repeat	14031	NM_024258	74112	Usp16	protein-coding
peak_35945	chr5	84428164	84428464	+	Intergenic	(CCTG)n|Simple_repeat|Simple_repeat	-10932	NM_007937	13839	Epha5	protein-coding
peak_45793	chr8	110430317	110430603	+	intron (NM_172916, intron 19 of 86)	(CCTG)n|Simple_repeat|Simple_repeat	71896	NR_105058	100861869	Gm21283	ncRNA
peak_333	chr1	4454706	4455106	+	Intergenic	(CCTG)n|Simple_repeat|Simple_repeat	42448	NM_001289464	20671	Sox17	protein-coding
peak_23378	chr18	84832339	84833105	+	Intergenic	(CCTG)n|Simple_repeat|Simple_repeat	-18616	NM_001348159	109672	Cyb5a	protein-coding
peak_46935	chr9	37930013	37930323	+	Intergenic	(CCTTG)n|Simple_repeat|Simple_repeat	11620	NM_146798	258794	Olfr878	protein-coding
peak_20848	chr17	48024126	48025113	+	Intergenic	(CGA)n|Simple_repeat|Simple_repeat	13674	NM_029689	76651	1700122O11Rik	protein-coding
peak_47640	chr9	72398607	72399253	+	Intergenic	(CGAG)n|Simple_repeat|Simple_repeat	10937	NR_152222	100502819	BC065403	ncRNA
peak_15916	chr14	104336928	104337192	+	Intergenic	(CGGAA)n|Simple_repeat|Simple_repeat	130939	NM_011143	18996	Pou4f1	protein-coding
peak_2801	chr1	129039973	129040214	+	Intergenic	(CGTG)n|Simple_repeat|Simple_repeat	-233211	NM_172485	210417	Thsd7b	protein-coding
peak_25486	chr2	48466445	48466908	+	Intergenic	(CGTG)n|Simple_repeat|Simple_repeat	-347433	NM_007396	11480	Acvr2a	protein-coding
peak_5119	chr10	52443529	52444626	+	Intergenic	(CTA)n|Simple_repeat|Simple_repeat	26530	NM_030250	52014	Nus1	protein-coding
peak_27109	chr2	134771906	134773127	+	Intergenic	(CTA)n|Simple_repeat|Simple_repeat	-13648	NM_019677	18795	Plcb1	protein-coding
peak_20915	chr17	50634551	50635491	+	intron (NM_013880, intron 3 of 5)	(CTG)n|Simple_repeat|Simple_repeat	-63660	NM_001297747	12228	Btg3	protein-coding
peak_20879	chr17	48997774	48998557	+	intron (NM_027452, intron 1 of 2)	(CTG)n|Simple_repeat|Simple_repeat	65583	NM_027452	70530	Lrfn2	protein-coding
peak_32577	chr4	83842717	83843103	+	intron (NM_001355549, intron 24 of 24)	(CTG)n|Simple_repeat|Simple_repeat	201969	NR_130998	78238	6030471H07Rik	ncRNA
peak_41922	chr7	64078447	64084791	+	Intergenic	(CTGTG)n|Simple_repeat|Simple_repeat	-72216	NM_001039104	17364	Trpm1	protein-coding
peak_26918	chr2	125192900	125193622	+	intron (NM_001079690, intron 16 of 27)	(CTGTG)n|Simple_repeat|Simple_repeat	40661	NM_183354	20495	Slc12a1	protein-coding
peak_30967	chr3	154472567	154474136	+	Intergenic	(CTGTG)n|Simple_repeat|Simple_repeat	-123360	NM_009968	12972	Cryz	protein-coding
peak_34133	chr4	150643926	150646004	+	intron (NM_001355737, intron 1 of 8)	(CTGTG)n|Simple_repeat|Simple_repeat	7209	NM_173774	242773	Slc45a1	protein-coding
peak_37674	chr6	23458928	23459470	+	intron (NM_153163, intron 8 of 29)	(CTGTG)n|Simple_repeat|Simple_repeat	191106	NM_198251	386611	Rnf133	protein-coding
peak_19503	chr16	77747387	77748449	+	Intergenic	(CTTA)n|Simple_repeat|Simple_repeat	101645	NR_029540	723952	Mir125b-2	ncRNA
peak_24076	chr19	34079953	34080259	+	intron (NM_027340, intron 7 of 9)	(CTTA)n|Simple_repeat|Simple_repeat	12748	NM_027340	70166	Lipn	protein-coding
peak_7910	chr11	71654609	71655305	+	Intergenic	(CTTG)n|Simple_repeat|Simple_repeat	-95728	NM_001357960	216881	Wscd1	protein-coding
peak_44220	chr8	25364636	25365047	+	Intergenic	(CTTG)n|Simple_repeat|Simple_repeat	-58571	NR_040352	74489	5430421F17Rik	ncRNA
peak_47552	chr9	68688863	68689604	+	intron (NM_013646, intron 1 of 10)	(GA)n|Simple_repeat|Simple_repeat	35447	NM_001289917	19883	Rora	protein-coding
peak_37413	chr6	9223664	9224932	+	intron (NM_008751, intron 1 of 1)	(GA)n|Simple_repeat|Simple_repeat	274279	NM_008751	18231	Nxph1	protein-coding
peak_45259	chr8	82930685	82931376	+	intron (NM_177378, intron 1 of 6)	(GA)n|Simple_repeat|Simple_repeat	67674	NM_177378	330812	Rnf150	protein-coding
peak_38494	chr6	65248834	65249087	+	Intergenic	(GA)n|Simple_repeat|Simple_repeat	-104230	NM_019455	54486	Hpgds	protein-coding
peak_21037	chr17	57793730	57794622	+	intron (NM_001081653, intron 1 of 23)	(GA)n|Simple_repeat|Simple_repeat	24606	NM_001081653	620292	Cntnap5c	protein-coding
peak_19394	chr16	70174781	70175225	+	Intergenic	(GA)n|Simple_repeat|Simple_repeat	-138946	NM_028803	74185	Gbe1	protein-coding
peak_38390	chr6	59904714	59905413	+	Intergenic	(GA)n|Simple_repeat|Simple_repeat	-172956	NR_152156	434019	Gm5570	ncRNA
peak_13354	chr13	98606758	98607713	+	Intergenic	(GA)n|Simple_repeat|Simple_repeat	30175	NM_026685	68344	Tmem174	protein-coding
peak_11987	chr13	36638421	36639183	+	Intergenic	(GA)n|Simple_repeat|Simple_repeat	95675	NM_153529	68404	Nrn1	protein-coding
peak_30892	chr3	151143733	151144730	+	Intergenic	(GA)n|Simple_repeat|Simple_repeat	-120369	NR_039540	100628568	Mir3963	ncRNA
peak_46828	chr9	32526446	32527114	+	intron (NM_008026, intron 1 of 8)	(GA)n|Simple_repeat|Simple_repeat	14672	NM_008026	14247	Fli1	protein-coding
peak_10994	chr12	106945723	106947387	+	Intergenic	(GA)n|Simple_repeat|Simple_repeat	-230231	NR_015512	71033	4933406K04Rik	ncRNA
peak_22058	chr18	20385338	20385785	+	intron (NM_181682, intron 1 of 14)	(GA)n|Simple_repeat|Simple_repeat	8832	NM_181682	225256	Dsg1b	protein-coding
peak_25034	chr2	23733550	23734453	+	Intergenic	(GA)n|Simple_repeat|Simple_repeat	-161897	NM_029773	76857	Spopl	protein-coding
peak_7515	chr11	53221297	53221788	+	Intergenic	(GA)n|Simple_repeat|Simple_repeat	78937	NM_008300	15525	Hspa4	protein-coding
peak_7649	chr11	59271419	59272365	+	intron (NM_009522, intron 2 of 3)	(GA)n|Simple_repeat|Simple_repeat	18859	NM_009522	22416	Wnt3a	protein-coding
peak_20186	chr17	14808694	14808967	+	Intergenic	(GA)n|Simple_repeat|Simple_repeat	-114568	NM_011581	21826	Thbs2	protein-coding
peak_5253	chr10	60555543	60556487	+	intron (NM_001252635, intron 7 of 68)	(GA)n|Simple_repeat|Simple_repeat	140475	NM_023370	22295	Cdh23	protein-coding
peak_6387	chr10	123847234	123848297	+	Intergenic	(GA)n|Simple_repeat|Simple_repeat	583689	NR_045514	268354	Fam19a2	protein-coding
peak_34982	chr5	33591993	33592964	+	Intergenic	(GA)n|Simple_repeat|Simple_repeat	35033	NM_001359461	74504	Fam53a	protein-coding
peak_47080	chr9	45110657	45110900	+	intron (NR_033547, intron 1 of 2)	(GA)n|Simple_repeat|Simple_repeat	-7098	NM_001014761	72821	Scn2b	protein-coding
peak_40973	chr7	26740014	26741002	+	Intergenic	(GA)n|Simple_repeat|Simple_repeat	-16634	NM_007814	13090	Cyp2b19	protein-coding
peak_27940	chr2	177065716	177066637	+	Intergenic	(GA)n|Simple_repeat|Simple_repeat	65220	NM_001362250	628147	Gm2004	protein-coding
peak_4887	chr10	40891139	40892127	+	intron (NM_031877, intron 1 of 8)	(GA)n|Simple_repeat|Simple_repeat	8099	NM_031877	83767	Wasf1	protein-coding
peak_2018	chr1	88287361	88292544	+	Intergenic	(GA)n|Simple_repeat|Simple_repeat	-12373	NM_198652	381280	Hjurp	protein-coding
peak_38361	chr6	58602519	58603738	+	intron (NM_011920, intron 1 of 15)	(GA)n|Simple_repeat|Simple_repeat	6456	NM_011920	26357	Abcg2	protein-coding
peak_9746	chr12	39576400	39576916	+	Intergenic	(GA)n|Simple_repeat|Simple_repeat	460718	NM_007487	11861	Arl4a	protein-coding
peak_8961	chr12	7471950	7472223	+	Intergenic	(GA)n|Simple_repeat|Simple_repeat	-91756	NR_045045	73575	1700101O22Rik	ncRNA
peak_7360	chr11	44680494	44681959	+	intron (NM_001290709, intron 6 of 15)	(GA)n|Simple_repeat|Simple_repeat	63126	NM_001290711	13591	Ebf1	protein-coding
peak_33590	chr4	139064433	139065411	+	intron (NM_021358, intron 1 of 2)	(GA)n|Simple_repeat|Simple_repeat	9867	NM_021358	15565	Htr6	protein-coding
peak_33587	chr4	138850512	138850780	+	intron (NM_001122954, intron 1 of 5)	(GA)n|Simple_repeat|Simple_repeat	12823	NM_001122954	18784	Pla2g5	protein-coding
peak_1436	chr1	65365776	65366264	+	intron (NM_139270, intron 9 of 12)	(GA)n|Simple_repeat|Simple_repeat	54763	NM_139270	213527	Pth2r	protein-coding
peak_18931	chr16	42019329	42019787	+	intron (NM_001361281, intron 5 of 8)	(GA)n|Simple_repeat|Simple_repeat	283911	NR_105858	102466172	Mir6540	ncRNA
peak_22456	chr18	39741155	39742082	+	Intergenic	(GA)n|Simple_repeat|Simple_repeat	-31879	NM_011033	18459	Pabpc2	protein-coding
peak_17734	chr15	86821440	86822214	+	Intergenic	(GA)n|Simple_repeat|Simple_repeat	544152	NM_001358062	223754	Tbc1d22a	protein-coding
peak_22756	chr18	54683515	54684132	+	Intergenic	(GAA)n|Simple_repeat|Simple_repeat	72079	NR_045400	328957	9330117O12Rik	ncRNA
peak_23340	chr18	83198689	83199142	+	Intergenic	(GAA)n|Simple_repeat|Simple_repeat	126969	NR_045361	70960	4921531P14Rik	ncRNA
peak_6791	chr11	15663463	15663939	+	Intergenic	(GAA)n|Simple_repeat|Simple_repeat	-594023	NM_001290539	211739	Vstm2a	protein-coding
peak_41161	chr7	34567989	34569008	+	Intergenic	(GAA)n|Simple_repeat|Simple_repeat	84434	NM_146188	233107	Kctd15	protein-coding
peak_28808	chr3	38269472	38270407	+	Intergenic	(GAA)n|Simple_repeat|Simple_repeat	-61820	NR_040541	71342	5430434I15Rik	ncRNA
peak_7678	chr11	60816420	60817415	+	Intergenic	(GAA)n|Simple_repeat|Simple_repeat	-5652	NM_009171	20425	Shmt1	protein-coding
peak_16045	chr14	112172151	112172758	+	Intergenic	(GAA)n|Simple_repeat|Simple_repeat	497339	NM_198865	75409	Slitrk5	protein-coding
peak_3699	chr1	175490656	175491080	+	intron (NM_001199003, intron 2 of 17)	(GAAA)n|Simple_repeat|Simple_repeat	1677	NM_001199003	24012	Rgs7	protein-coding
peak_6140	chr10	110541328	110542310	+	Intergenic	(GAAA)n|Simple_repeat|Simple_repeat	-58831	NR_028438	109335	9230102K24Rik	ncRNA
peak_34883	chr5	29210151	29211362	+	intron (NR_110371, intron 6 of 7)	(GAAA)n|Simple_repeat|Simple_repeat	14763	NM_001289757	56874	Rnf32	protein-coding
peak_7320	chr11	42916538	42917041	+	Intergenic	(GAAA)n|Simple_repeat|Simple_repeat	-233088	NM_176999	319767	Atp10b	protein-coding
peak_12755	chr13	67027423	67028271	+	intron (NR_045851, intron 1 of 8)	(GAAA)n|Simple_repeat|Simple_repeat	4558	NR_045851	71226	4933433G19Rik	ncRNA
peak_8428	chr11	96989012	96989419	+	Intergenic	(GAAA)n|Simple_repeat|Simple_repeat	-11527	NM_030220	78912	Sp2	protein-coding
peak_3493	chr1	165226603	165227090	+	intron (NM_001357410, intron 3 of 6)	(GAAA)n|Simple_repeat|Simple_repeat	10112	NM_145513	226591	Tiprl	protein-coding
peak_9889	chr12	49291165	49291903	+	Intergenic	(GAAA)n|Simple_repeat|Simple_repeat	-91349	NM_001160112	15228	Foxg1	protein-coding
peak_40363	chr7	7593406	7594623	+	Intergenic	(GAAA)n|Simple_repeat|Simple_repeat	-27228	NM_001105065	624512	Vmn2r33	protein-coding
peak_44342	chr8	30996528	30997223	+	Intergenic	(GAAA)n|Simple_repeat|Simple_repeat	-92652	NM_025869	66959	Dusp26	protein-coding
peak_12632	chr13	65441795	65442536	+	Intergenic	(GAAA)n|Simple_repeat|Simple_repeat	163311	NM_178364	170936	Zfp369	protein-coding
peak_3326	chr1	157233078	157233727	+	intron (NM_177644, intron 3 of 17)	(GAAA)n|Simple_repeat|Simple_repeat	-124722	NM_001305062	73435	Tex35	protein-coding
peak_21207	chr17	67135805	67136481	+	intron (NM_001357625, intron 2 of 32)	(GAAA)n|Simple_repeat|Simple_repeat	-109908	NR_049205	100885844	Mir5709	ncRNA
peak_41475	chr7	43202055	43202630	+	Intergenic	(GAAA)n|Simple_repeat|Simple_repeat	-11697	NM_001177525	100170401	EU599041	protein-coding
peak_2301	chr1	102741140	102741411	+	Intergenic	(GAAAA)n|Simple_repeat|Simple_repeat	1585507	NR_037989	100504525	Gm20268	ncRNA
peak_15753	chr14	94627618	94628219	+	Intergenic	(GAAAA)n|Simple_repeat|Simple_repeat	-737239	NM_001346722	211712	Pcdh9	protein-coding
peak_7844	chr11	67615729	67616456	+	intron (NM_001109657, intron 2 of 13)	(GAGAA)n|Simple_repeat|Simple_repeat	19537	NM_001277079	14457	Gas7	protein-coding
peak_35983	chr5	86776231	86777273	+	Intergenic	(GAGAA)n|Simple_repeat|Simple_repeat	-27514	NM_001347375	231386	Ythdc1	protein-coding
peak_4373	chr10	13906336	13907289	+	Intergenic	(GGA)n|Simple_repeat|Simple_repeat	35532	NR_152745	102634635	Gm32172	ncRNA
peak_18245	chr16	7572129	7572394	+	Intergenic	(GGA)n|Simple_repeat|Simple_repeat	502426	NM_183188	268859	Rbfox1	protein-coding
peak_45563	chr8	97321747	97322009	+	Intergenic	(GGA)n|Simple_repeat|Simple_repeat	-1433513	NM_010325	14719	Got2	protein-coding
peak_19044	chr16	48594041	48594655	+	intron (NM_010816, intron 20 of 26)	(GGAA)n|Simple_repeat|Simple_repeat	163111	NM_010816	17450	Morc1	protein-coding
peak_32222	chr4	62886147	62886955	+	Intergenic	(GGAA)n|Simple_repeat|Simple_repeat	-79023	NM_028326	72701	Zfp618	protein-coding
peak_6806	chr11	16721140	16721769	+	Intergenic	(GGAA)n|Simple_repeat|Simple_repeat	-30749	NM_207655	13649	Egfr	protein-coding
peak_1320	chr1	59166635	59167577	+	intron (NM_001159948, intron 33 of 33)	(GGAA)n|Simple_repeat|Simple_repeat	-3717	NM_001164682	227157	Mpp4	protein-coding
peak_20736	chr17	41976420	41976736	+	Intergenic	(GGAA)n|Simple_repeat|Simple_repeat	-339369	NM_028474	627626	Ptchd4	protein-coding
peak_3574	chr1	169435064	169436746	+	Intergenic	(GGAA)n|Simple_repeat|Simple_repeat	95559	NM_023284	66977	Nuf2	protein-coding
peak_37108	chr5	144632156	144633380	+	Intergenic	(GGAA)n|Simple_repeat|Simple_repeat	86881	NM_016789	53324	Nptx2	protein-coding
peak_28982	chr3	49612123	49612947	+	Intergenic	(GGAA)n|Simple_repeat|Simple_repeat	144781	NM_130448	73173	Pcdh18	protein-coding
peak_39554	chr6	115747871	115749502	+	intron (NM_001168256, intron 1 of 11)	(GGAA)n|Simple_repeat|Simple_repeat	10313	NM_144805	94346	Tmem40	protein-coding
peak_2311	chr1	103528133	103529006	+	Intergenic	(GGAA)n|Simple_repeat|Simple_repeat	-1239951	NM_011800	23836	Cdh20	protein-coding
peak_16016	chr14	110582491	110584676	+	Intergenic	(GGAAA)n|Simple_repeat|Simple_repeat	171566	NM_175499	239250	Slitrk6	protein-coding
peak_15968	chr14	107751462	107752451	+	Intergenic	(GGAGA)n|Simple_repeat|Simple_repeat	1162283	NM_199065	76965	Slitrk1	protein-coding
peak_27394	chr2	149690861	149691644	+	Intergenic	(GGAGA)n|Simple_repeat|Simple_repeat	-139531	NM_001085521	433485	Syndig1	protein-coding
peak_43387	chr7	134494014	134494289	+	Intergenic	(GGAGA)n|Simple_repeat|Simple_repeat	-117320	NM_001081331	71007	D7Ertd443e	protein-coding
peak_28595	chr3	28641106	28641471	+	intron (NM_026910, intron 23 of 32)	(GGAGA)n|Simple_repeat|Simple_repeat	-56615	NM_031197	20526	Slc2a2	protein-coding
peak_490	chr1	12759125	12759863	+	intron (NM_172294, intron 2 of 21)	(GGAGA)n|Simple_repeat|Simple_repeat	40949	NM_172294	240725	Sulf1	protein-coding
peak_16058	chr14	112763396	112764181	+	Intergenic	(GGAGA)n|Simple_repeat|Simple_repeat	1088673	NM_198865	75409	Slitrk5	protein-coding
peak_34703	chr5	23096995	23097799	+	intron (NM_001359998, intron 1 of 3)	(GGAGA)n|Simple_repeat|Simple_repeat	336956	NR_040469	269630	5031425E22Rik	ncRNA
peak_35318	chr5	51301291	51301998	+	Intergenic	(GGAGA)n|Simple_repeat|Simple_repeat	252277	NM_008904	19017	Ppargc1a	protein-coding
peak_7279	chr11	39534128	39535207	+	Intergenic	(GGAGAA)n|Simple_repeat|Simple_repeat	-144442	NR_126439	75315	4930553C11Rik	ncRNA
peak_30485	chr3	127787195	127788085	+	Intergenic	(GGAGAA)n|Simple_repeat|Simple_repeat	-2232	NM_145133	211550	Tifa	protein-coding
peak_39336	chr6	105909299	105909620	+	intron (NM_001109749, intron 2 of 25)	(GGGA)n|Simple_repeat|Simple_repeat	-209306	NM_001109751	269784	Cntn4	protein-coding
peak_28555	chr3	27043159	27044263	+	Intergenic	(GGGA)n|Simple_repeat|Simple_repeat	110143	NM_001177625	13605	Ect2	protein-coding
peak_15336	chr14	67555291	67556010	+	Intergenic	(GGGA)n|Simple_repeat|Simple_repeat	78777	NR_153767	328436	Gm38409	ncRNA
peak_30628	chr3	136523296	136523702	+	Intergenic	(GGGA)n|Simple_repeat|Simple_repeat	-74150	NR_040592	70055	1700030L20Rik	ncRNA
peak_48599	chr9	120718455	120719216	+	Intergenic	(GGGA)n|Simple_repeat|Simple_repeat	141504	NR_073359	76100	5830454E08Rik	ncRNA
peak_8256	chr11	87916633	87917245	+	Intergenic	(GGGAA)n|Simple_repeat|Simple_repeat	-1936	NM_146412	258407	Olfr464	protein-coding
peak_4528	chr10	21944193	21945478	+	intron (NM_001161845, intron 2 of 13)	(GGGAGA)n|Simple_repeat|Simple_repeat	-33837	NM_001161847	20393	Sgk1	protein-coding
peak_40453	chr7	9150452	9151171	+	Intergenic	(GGGAGA)n|Simple_repeat|Simple_repeat	-53046	NM_001105070	434110	Vmn2r38	protein-coding
peak_45868	chr8	113998170	113998868	+	Intergenic	(GGGGA)n|Simple_repeat|Simple_repeat	-135055	NM_001290180	67528	Nudt7	protein-coding
peak_23659	chr19	12821470	12821767	+	intron (NM_134152, intron 4 of 8)	(GTGTG)n|Simple_repeat|Simple_repeat	23039	NM_134152	107321	Lpxn	protein-coding
peak_43735	chr8	9118535	9120688	+	Intergenic	(GTTTG)n|Simple_repeat|Simple_repeat	12677	NR_045854	71249	4933430N04Rik	ncRNA
peak_38229	chr6	51760129	51760376	+	Intergenic	(GTTTG)n|Simple_repeat|Simple_repeat	214959	NM_001361577	71982	Snx10	protein-coding
peak_29189	chr3	61243028	61243354	+	Intergenic	(GTTTG)n|Simple_repeat|Simple_repeat	-121316	NM_028712	74012	Rap2b	protein-coding
peak_45935	chr8	116485702	116486449	+	Intergenic	(T)n|Simple_repeat|Simple_repeat	-18940	NM_029297	75465	Dynlrb2	protein-coding
peak_41315	chr7	38739855	38740160	+	Intergenic	(T)n|Simple_repeat|Simple_repeat	30297	NR_073038	100861861	Gm21276	pseudo
peak_7393	chr11	46339642	46340138	+	intron (NM_001281966, intron 11 of 16)	(T)n|Simple_repeat|Simple_repeat	-2397	NR_152253	100503965	Gm12167	ncRNA
peak_45129	chr8	75486024	75487029	+	intron (NM_001164235, intron 2 of 13)	(T)n|Simple_repeat|Simple_repeat	37832	NM_027944	71831	Iqcm	protein-coding
peak_3485	chr1	165099975	165101732	+	Intergenic	(T)n|Simple_repeat|Simple_repeat	-8923	NR_040480	75857	4930568G15Rik	ncRNA
peak_38587	chr6	69151719	69152039	+	Intergenic	(T)n|Simple_repeat|Simple_repeat	175295	NR_004434	19783	Rprl1	ncRNA
peak_14711	chr14	42705171	42706225	+	Intergenic	(TA)n|Simple_repeat|Simple_repeat	92237	NM_001244671	100042055	Gm10377	protein-coding
peak_5995	chr10	101500401	101501134	+	Intergenic	(TA)n|Simple_repeat|Simple_repeat	-180720	NM_001205098	67569	Mgat4c	protein-coding
peak_42476	chr7	91301853	91302497	+	intron (NM_011807, intron 1 of 22)	(TA)n|Simple_repeat|Simple_repeat	211389	NM_011807	23859	Dlg2	protein-coding
peak_47962	chr9	89011627	89012680	+	Intergenic	(TA)n|Simple_repeat|Simple_repeat	55233	NM_009742	12044	Bcl2a1a	protein-coding
peak_3685	chr1	174986518	174987524	+	Intergenic	(TA)n|Simple_repeat|Simple_repeat	-65202	NM_011825	23893	Grem2	protein-coding
peak_21072	chr17	59662109	59662815	+	Intergenic	(TA)n|Simple_repeat|Simple_repeat	-649140	NM_026497	67993	Nudt12	protein-coding
peak_20201	chr17	15006443	15007604	+	intron (NM_001360662, intron 1 of 2).2	(TA)n|Simple_repeat|Simple_repeat	-2817	NM_001123372	100041621	Gm3435	protein-coding
peak_15240	chr14	63110498	63111358	+	Intergenic	(TA)n|Simple_repeat|Simple_repeat	-11534	NM_007798	13030	Ctsb	protein-coding
peak_10687	chr12	90289430	90289675	+	intron (NM_001252074, intron 6 of 6)	(TA)n|Simple_repeat|Simple_repeat	449485	NM_010050	13371	Dio2	protein-coding
peak_48681	chrX	3279143	3280115	+	Intergenic	(TA)n|Simple_repeat|Simple_repeat	164061	NM_001243011	100042159	Btbd35f16	protein-coding
peak_15640	chr14	85814067	85814994	+	Intergenic	(TA)n|Simple_repeat|Simple_repeat	-431440	NR_040457	75155	4930529K09Rik	ncRNA
peak_18805	chr16	35586340	35587240	+	intron (NM_013661, intron 1 of 21)	(TA)n|Simple_repeat|Simple_repeat	45428	NM_013661	20357	Sema5b	protein-coding
peak_26648	chr2	113140555	113141309	+	intron (NM_001319156, intron 1 of 103)	(TA)n|Simple_repeat|Simple_repeat	76151	NM_001319156	20192	Ryr3	protein-coding
peak_676	chr1	24391350	24391894	+	intron (NM_007733, intron 15 of 50)	(TA)n|Simple_repeat|Simple_repeat	195815	NM_007733	12823	Col19a1	protein-coding
peak_13552	chr13	108237697	108238250	+	intron (NM_029001, intron 1 of 7)	(TA)n|Simple_repeat|Simple_repeat	23569	NM_029001	74559	Elovl7	protein-coding
peak_41660	chr7	51708864	51709769	+	Intergenic	(TA)n|Simple_repeat|Simple_repeat	84679	NM_001355150	140919	Slc17a6	protein-coding
peak_32417	chr4	74498918	74499461	+	Intergenic	(TA)n|Simple_repeat|Simple_repeat	247310	NM_001356561	76804	Kdm4c	protein-coding
peak_6355	chr10	122191927	122192953	+	Intergenic	(TA)n|Simple_repeat|Simple_repeat	72743	NR_027637	100043513	Gm4489	ncRNA
peak_18178	chr16	4793937	4794661	+	Intergenic	(TA)n|Simple_repeat|Simple_repeat	-4007	NM_001358082	66626	Cdip1	protein-coding
peak_6020	chr10	103606178	103606813	+	Intergenic	(TA)n|Simple_repeat|Simple_repeat	238687	NM_001358821	103098	Slc6a15	protein-coding
peak_4583	chr10	24519052	24520158	+	Intergenic	(TA)n|Simple_repeat|Simple_repeat	-75837	NM_010217	14219	Ctgf	protein-coding
peak_29444	chr3	74698779	74699339	+	Intergenic	(TA)n|Simple_repeat|Simple_repeat	444713	NM_172515	213234	Zbbx	protein-coding
peak_8270	chr11	88819513	88820483	+	Intergenic	(TA)n|Simple_repeat|Simple_repeat	31505	NM_009648	11640	Akap1	protein-coding
peak_24674	chr2	4663485	4665612	+	Intergenic	(TA)n|Simple_repeat|Simple_repeat	-12413	NM_001356451	67229	Prpf18	protein-coding
peak_10112	chr12	62303630	62304100	+	Intergenic	(TAA)n|Simple_repeat|Simple_repeat	-383922	NR_131949	73309	Spanxn4	ncRNA
peak_42351	chr7	84186453	84187066	+	Intergenic	(TAA)n|Simple_repeat|Simple_repeat	-34866	NM_133722	70178	Abhd17c	protein-coding
peak_29179	chr3	59921263	59921868	+	Intergenic	(TAA)n|Simple_repeat|Simple_repeat	-3649	NM_177661	229333	C130079G13Rik	protein-coding
peak_29783	chr3	92559384	92559702	+	Intergenic	(TAAA)n|Simple_repeat|Simple_repeat	14192	NM_008412	16447	Ivl	protein-coding
peak_45929	chr8	116359949	116360648	+	Intergenic	(TAAA)n|Simple_repeat|Simple_repeat	-144717	NM_029297	75465	Dynlrb2	protein-coding
peak_21084	chr17	60643198	60643786	+	Intergenic	(TAAA)n|Simple_repeat|Simple_repeat	-1630170	NM_026497	67993	Nudt12	protein-coding
peak_16795	chr15	34684212	34684483	+	Intergenic	(TAAA)n|Simple_repeat|Simple_repeat	-5641	NM_145469	223473	Nipal2	protein-coding
peak_6488	chr10	129941673	129942573	+	Intergenic	(TAAA)n|Simple_repeat|Simple_repeat	3937	NM_146777	258773	Olfr818	protein-coding
peak_32430	chr4	75591782	75592841	+	Intergenic	(TAAA)n|Simple_repeat|Simple_repeat	-314019	NM_025849	66928	Dmac1	protein-coding
peak_21731	chr18	3533874	3534435	+	Intergenic	(TAAAA)n|Simple_repeat|Simple_repeat	26197	NM_026505	68010	Bambi	protein-coding
peak_41923	chr7	64085779	64090724	+	Intergenic	(TACTG)n|Simple_repeat|Simple_repeat	-65584	NM_001039104	17364	Trpm1	protein-coding
peak_41160	chr7	34560569	34561222	+	Intergenic	(TAG)n|Simple_repeat|Simple_repeat	92037	NM_146188	233107	Kctd15	protein-coding
peak_23123	chr18	74096544	74097306	+	Intergenic	(TAG)n|Simple_repeat|Simple_repeat	-31976	NM_172632	225724	Mapk4	protein-coding
peak_31153	chr4	6016797	6018356	+	Intergenic	(TAGA)n|Simple_repeat|Simple_repeat	-173529	NM_026534	68053	Ubxn2b	protein-coding
peak_47593	chr9	69946209	69947497	+	Intergenic	(TAGA)n|Simple_repeat|Simple_repeat	-42613	NM_001008238	12175	Bnip2	protein-coding
peak_12123	chr13	43856664	43857480	+	Intergenic	(TAGA)n|Simple_repeat|Simple_repeat	71960	NM_001289915	12522	Cd83	protein-coding
peak_39966	chr6	135968114	135968933	+	intron (NM_008171, intron 4 of 14)	(TAGA)n|Simple_repeat|Simple_repeat	204988	NM_008171	14812	Grin2b	protein-coding
peak_3666	chr1	174207054	174208374	+	intron (NM_011465, intron 22 of 51)	(TAGA)n|Simple_repeat|Simple_repeat	34938	NM_011465	20739	Spta1	protein-coding
peak_20132	chr17	13358294	13359355	+	intron (NM_001167578, intron 4 of 11)	(TAGA)n|Simple_repeat|Simple_repeat	4252	NM_001167578	100041352	Tcp10c	protein-coding
peak_48074	chr9	95044422	95044755	+	intron (NM_177909, intron 11 of 15)	(TAGA)n|Simple_repeat|Simple_repeat	292759	NR_106116	102465763	Mir7656	ncRNA
peak_45951	chr8	117131012	117131503	+	intron (NM_001163028, intron 11 of 11)	(TAGA)n|Simple_repeat|Simple_repeat	-26878	NM_001081151	209239	Gan	protein-coding
peak_2871	chr1	132962403	132963269	+	Intergenic	(TAGA)n|Simple_repeat|Simple_repeat	62580	NM_001302804	17248	Mdm4	protein-coding
peak_18750	chr16	32490211	32490534	+	Intergenic	(TAGTG)n|Simple_repeat|Simple_repeat	-2493	NM_145932	106407	Slc51a	protein-coding
peak_17945	chr15	95740264	95741221	+	Intergenic	(TATAA)n|Simple_repeat|Simple_repeat	10849	NR_131148	629300	Gm6961	ncRNA
peak_10131	chr12	63655632	63656291	+	Intergenic	(TATAA)n|Simple_repeat|Simple_repeat	818937	NM_001163271	623046	Fscb	protein-coding
peak_32088	chr4	58138093	58138901	+	intron (NM_022814, intron 6 of 47)	(TATATG)n|Simple_repeat|Simple_repeat	68099	NM_022814	64817	Svep1	protein-coding
peak_8089	chr11	80039829	80041201	+	Intergenic	(TATATG)n|Simple_repeat|Simple_repeat	40476	NM_001277106	54394	Crlf3	protein-coding
peak_9540	chr12	29080219	29080525	+	Intergenic	(TATG)n|Simple_repeat|Simple_repeat	-61557	NR_154987	102633526	Gm31333	ncRNA
peak_41374	chr7	40374227	40374508	+	Intergenic	(TATG)n|Simple_repeat|Simple_repeat	-300370	NR_045504	71029	4933402C06Rik	ncRNA
peak_24874	chr2	15259253	15259874	+	Intergenic	(TATG)n|Simple_repeat|Simple_repeat	204201	NM_029466	75869	Arl5b	protein-coding
peak_43920	chr8	16113317	16113620	+	intron (NM_053171, intron 26 of 69)	(TATG)n|Simple_repeat|Simple_repeat	55370	NR_037214	100526464	Mir3106	ncRNA
peak_25172	chr2	30295926	30296381	+	intron (NM_198304, intron 1 of 43)	(TATG)n|Simple_repeat|Simple_repeat	9720	NM_198304	227699	Nup188	protein-coding
peak_43938	chr8	17173480	17174543	+	intron (NM_053171, intron 2 of 69)	(TATG)n|Simple_repeat|Simple_repeat	361374	NM_053171	94109	Csmd1	protein-coding
peak_24375	chr19	48412309	48413216	+	intron (NM_025696, intron 2 of 26)	(TATG)n|Simple_repeat|Simple_repeat	206737	NM_025696	66673	Sorcs3	protein-coding
peak_47342	chr9	57872415	57872749	+	Intergenic	(TATG)n|Simple_repeat|Simple_repeat	-38348	NM_019689	56380	Arid3b	protein-coding
peak_21357	chr17	74722193	74722775	+	intron (NM_152817, intron 3 of 19)	(TATG)n|Simple_repeat|Simple_repeat	4734	NM_152817	74196	Ttc27	protein-coding
peak_14941	chr14	49096775	49097343	+	Intergenic	(TATG)n|Simple_repeat|Simple_repeat	-30392	NM_207214	105504	Exoc5	protein-coding
peak_48527	chr9	117477064	117477822	+	intron (NM_001172121, intron 1 of 14)	(TATG)n|Simple_repeat|Simple_repeat	152470	NM_001172121	207181	Rbms3	protein-coding
peak_35323	chr5	51467929	51468902	+	intron (NR_132764, intron 10 of 12)	(TC)n|Simple_repeat|Simple_repeat	85506	NM_008904	19017	Ppargc1a	protein-coding
peak_39942	chr6	134940101	134940386	+	intron (NR_037956, intron 1 of 1)	(TC)n|Simple_repeat|Simple_repeat	11151	NR_037956	381822	Lockd	ncRNA
peak_5730	chr10	87204635	87205261	+	intron (NM_029685, intron 4 of 5)	(TC)n|Simple_repeat|Simple_repeat	146902	NM_029685	76640	1700113H08Rik	protein-coding
peak_36742	chr5	123554582	123555112	+	intron (NM_001359513, intron 7 of 11)	(TC)n|Simple_repeat|Simple_repeat	18168	NM_001359513	77573	Vps33a	protein-coding
peak_1526	chr1	70639544	70640331	+	intron (NM_025728, intron 7 of 7)	(TC)n|Simple_repeat|Simple_repeat	-85778	NM_001310658	320460	Vwc2l	protein-coding
peak_3536	chr1	167057703	167058347	+	intron (NM_001160261, intron 1 of 2)	(TC)n|Simple_repeat|Simple_repeat	56608	NM_175461	226610	Fam78b	protein-coding
peak_15348	chr14	68151808	68152809	+	Intergenic	(TC)n|Simple_repeat|Simple_repeat	-27304	NM_008691	18040	Nefm	protein-coding
peak_27447	chr2	152101701	152102863	+	Intergenic	(TC)n|Simple_repeat|Simple_repeat	-3242	NM_029688	76650	Srxn1	protein-coding
peak_27744	chr2	165610663	165610960	+	intron (NM_001271963, intron 1 of 15)	(TC)n|Simple_repeat|Simple_repeat	15783	NM_001271963	14049	Eya2	protein-coding
peak_10006	chr12	56002338	56002916	+	Intergenic	(TC)n|Simple_repeat|Simple_repeat	166261	NM_001037756	52592	Brms1l	protein-coding
peak_25852	chr2	68713109	68713621	+	intron (NM_183113, intron 16 of 28)	(TC)n|Simple_repeat|Simple_repeat	55481	NM_183113	75721	4932414N04Rik	protein-coding
peak_18346	chr16	11797766	11799043	+	Intergenic	(TC)n|Simple_repeat|Simple_repeat	18702	NR_126430	73761	4833415N18Rik	ncRNA
peak_3957	chr1	187745866	187746839	+	intron (NM_001357535, intron 1 of 7)	(TC)n|Simple_repeat|Simple_repeat	94111	NM_001357535	26381	Esrrg	protein-coding
peak_25617	chr2	55422550	55423625	+	Intergenic	(TC)n|Simple_repeat|Simple_repeat	-12883	NM_001304810	16519	Kcnj3	protein-coding
peak_46196	chr8	128248333	128249311	+	Intergenic	(TC)n|Simple_repeat|Simple_repeat	29403	NR_105822	102465212	Mir21c	ncRNA
peak_32255	chr4	64387581	64388797	+	Intergenic	(TC)n|Simple_repeat|Simple_repeat	-111586	NR_151546	102633436	Gm11217	ncRNA
peak_21634	chr17	91400515	91401827	+	Intergenic	(TC)n|Simple_repeat|Simple_repeat	-308369	NM_020252	18189	Nrxn1	protein-coding
peak_26006	chr2	75466567	75466908	+	Intergenic	(TC)n|Simple_repeat|Simple_repeat	-22558	NR_040635	77269	9430019J16Rik	ncRNA
peak_30048	chr3	104525992	104527063	+	Intergenic	(TC)n|Simple_repeat|Simple_repeat	-14609	NM_001025067	269473	Lrig2	protein-coding
peak_34347	chr5	8016634	8017205	+	Intergenic	(TC)n|Simple_repeat|Simple_repeat	-29159	NM_025618	109552	Sri	protein-coding
peak_5805	chr10	90699411	90700374	+	intron (NM_181398, intron 3 of 9)	(TC)n|Simple_repeat|Simple_repeat	123201	NM_181398	77531	Anks1b	protein-coding
peak_20922	chr17	51122507	51123350	+	intron (NM_028162, intron 2 of 21)	(TC)n|Simple_repeat|Simple_repeat	36450	NM_001285993	72238	Tbc1d5	protein-coding
peak_13713	chr13	116482802	116483393	+	Intergenic	(TC)n|Simple_repeat|Simple_repeat	-173409	NM_021459	16392	Isl1	protein-coding
peak_2863	chr1	132285110	132286468	+	Intergenic	(TC)n|Simple_repeat|Simple_repeat	-12837	NM_144810	213417	Klhdc8a	protein-coding
peak_5355	chr10	66823289	66824263	+	Intergenic	(TC)n|Simple_repeat|Simple_repeat	96608	NR_138561	68488	1110002J07Rik	ncRNA
peak_41500	chr7	44006005	44006863	+	Intergenic	(TC)n|Simple_repeat|Simple_repeat	-6244	NM_010644	16618	Klk1b26	protein-coding
peak_46766	chr9	29883296	29884321	+	intron (NM_001357593, intron 1 of 9)	(TC)n|Simple_repeat|Simple_repeat	79461	NM_001357598	235106	Ntm	protein-coding
peak_15075	chr14	55535645	55536298	+	Intergenic	(TC)n|Simple_repeat|Simple_repeat	-4295	NM_028994	74551	Pck2	protein-coding
peak_17983	chr15	97805847	97806333	+	intron (NM_001204280, intron 11 of 21)	(TC)n|Simple_repeat|Simple_repeat	8773	NM_001204281	56233	Hdac7	protein-coding
peak_21475	chr17	82651145	82651747	+	Intergenic	(TC)n|Simple_repeat|Simple_repeat	426779	NR_045094	100503434	Gm19689	ncRNA
peak_42381	chr7	85840088	85840812	+	Intergenic	(TC)n|Simple_repeat|Simple_repeat	35488	NM_001105186	620928	Vmn2r73	protein-coding
peak_36474	chr5	109327989	109328948	+	Intergenic	(TC)n|Simple_repeat|Simple_repeat	-1913	NM_001104627	384220	Vmn2r16	protein-coding
peak_22281	chr18	31480756	31481785	+	Intergenic	(TC)n|Simple_repeat|Simple_repeat	-33855	NM_009308	20983	Syt4	protein-coding
peak_26717	chr2	116176241	116176944	+	Intergenic	(TC)n|Simple_repeat|Simple_repeat	-100496	NR_033447	69974	2810405F15Rik	ncRNA
peak_40014	chr6	138714944	138715602	+	Intergenic	(TC)n|Simple_repeat|Simple_repeat	-56829	NM_015777	50540	Igbp1b	protein-coding
peak_6964	chr11	24403636	24404233	+	Intergenic	(TC)n|Simple_repeat|Simple_repeat	-77975	NR_045857	71316	4933430M04Rik	ncRNA
peak_33910	chr4	146748538	146749169	+	Intergenic	(TC)n|Simple_repeat|Simple_repeat	-201980	NR_045468	67524	1700095A21Rik	ncRNA
peak_19113	chr16	51763352	51764213	+	Intergenic	(TC)n|Simple_repeat|Simple_repeat	223505	NR_153657	629091	Gm29686	ncRNA
peak_4734	chr10	31936405	31936785	+	intron (NM_001013411, intron 4 of 6)	(TCC)n|Simple_repeat|Simple_repeat	-326870	NM_001146349	268291	Rnf217	protein-coding
peak_18004	chr15	98684214	98684902	+	Intergenic	(TCC)n|Simple_repeat|Simple_repeat	-7097	NM_172612	223881	Rnd1	protein-coding
peak_29393	chr3	70796810	70797678	+	intron (NR_040556, intron 2 of 3)	(TCC)n|Simple_repeat|Simple_repeat	10047	NR_040556	625901	Gm6634	ncRNA
peak_13817	chr14	4236453	4237281	+	Intergenic	(TCC)n|Simple_repeat|Simple_repeat	-97896	NM_001309398	554327	2610042L04Rik	protein-coding
peak_4919	chr10	42299154	42300529	+	Intergenic	(TCC)n|Simple_repeat|Simple_repeat	-23099	NM_019740	56484	Foxo3	protein-coding
peak_41224	chr7	36730760	36731199	+	intron (NM_172298, intron 1 of 1)	(TCC)n|Simple_repeat|Simple_repeat	32861	NM_172298	243931	Tshz3	protein-coding
peak_21008	chr17	56500411	56500811	+	Intergenic	(TCCA)n|Simple_repeat|Simple_repeat	11872	NM_011483	20834	Znrf4	protein-coding
peak_613	chr1	20019060	20019654	+	Intergenic	(TCCA)n|Simple_repeat|Simple_repeat	-337097	NR_045734	75028	4930486I03Rik	ncRNA
peak_27555	chr2	157493198	157494006	+	Intergenic	(TCCA)n|Simple_repeat|Simple_repeat	-66476	NM_010923	18111	Nnat	protein-coding
peak_27444	chr2	151909830	151910150	+	Intergenic	(TCCA)n|Simple_repeat|Simple_repeat	-1217	NM_009641	11602	Angpt4	protein-coding
peak_18197	chr16	5919294	5920070	+	intron (NM_001359730, intron 1 of 15)	(TCCA)n|Simple_repeat|Simple_repeat	34889	NM_021477	268859	Rbfox1	protein-coding
peak_41145	chr7	34136094	34136536	+	Intergenic	(TCCC)n|Simple_repeat|Simple_repeat	-3047	NM_207212	101543	Wtip	protein-coding
peak_35262	chr5	48387406	48388445	+	intron (NM_025755, intron 8 of 8)	(TCCC)n|Simple_repeat|Simple_repeat	-7648	NR_045500	70592	5730480H06Rik	ncRNA
peak_7738	chr11	63182739	63183752	+	Intergenic	(TCCC)n|Simple_repeat|Simple_repeat	50442	NM_001302260	18858	Pmp22	protein-coding
peak_7651	chr11	59325848	59326207	+	intron (NM_139298, intron 1 of 3)	(TCCC)n|Simple_repeat|Simple_repeat	19097	NM_139298	216795	Wnt9a	protein-coding
peak_12067	chr13	41279975	41280632	+	Intergenic	(TCCC)n|Simple_repeat|Simple_repeat	30459	NM_001135577	108934	Smim13	protein-coding
peak_10989	chr12	106725543	106726644	+	Intergenic	(TCCCC)n|Simple_repeat|Simple_repeat	-9769	NR_015512	71033	4933406K04Rik	ncRNA
peak_24050	chr19	32795658	32796631	+	intron (NM_008960, intron 3 of 8)	(TCCCC)n|Simple_repeat|Simple_repeat	38567	NM_008960	19211	Pten	protein-coding
peak_11249	chr12	119384083	119384718	+	Intergenic	(TCTA)n|Simple_repeat|Simple_repeat	-59010	NM_001163136	238455	Macc1	protein-coding
peak_18649	chr16	27620415	27620983	+	Intergenic	(TCTA)n|Simple_repeat|Simple_repeat	-229231	NR_033475	100038623	Gm10823	ncRNA
peak_6356	chr10	122194364	122194984	+	Intergenic	(TCTA)n|Simple_repeat|Simple_repeat	74977	NR_027637	100043513	Gm4489	ncRNA
peak_6025	chr10	103953418	103954354	+	Intergenic	(TCTA)n|Simple_repeat|Simple_repeat	-189101	NM_001270900	667692	Gm8764	protein-coding
peak_1333	chr1	59750623	59750864	+	Intergenic	(TCTA)n|Simple_repeat|Simple_repeat	-13536	NM_007561	12168	Bmpr2	protein-coding
peak_40818	chr7	20968569	20969294	+	Intergenic	(TCTA)n|Simple_repeat|Simple_repeat	43524	NM_001166708	384696	Vmn1r119	protein-coding
peak_37598	chr6	18643537	18644054	+	Intergenic	(TCTA)n|Simple_repeat|Simple_repeat	-128926	NR_149735	30785	Cttnbp2	protein-coding
peak_7364	chr11	44822425	44822932	+	intron (NM_001290709, intron 6 of 15)	(TCTA)n|Simple_repeat|Simple_repeat	204578	NM_001290711	13591	Ebf1	protein-coding
peak_3968	chr1	188193581	188194437	+	intron (NM_001357536, intron 6 of 7)	(TCTA)n|Simple_repeat|Simple_repeat	-68829	NM_021408	22283	Ush2a	protein-coding
peak_8655	chr11	110558690	110559685	+	Intergenic	(TCTA)n|Simple_repeat|Simple_repeat	79847	NM_001356346	26399	Map2k6	protein-coding
peak_45733	chr8	107633183	107633925	+	Intergenic	(TCTA)n|Simple_repeat|Simple_repeat	-45072	NM_010817	17463	Psmd7	protein-coding
peak_43960	chr8	18207997	18208704	+	Intergenic	(TCTA)n|Simple_repeat|Simple_repeat	-386781	NM_173189	244329	Mcph1	protein-coding
peak_36785	chr5	126162651	126163701	+	Intergenic	(TCTA)n|Simple_repeat|Simple_repeat	630758	NM_001190352	208151	Tmem132b	protein-coding
peak_30618	chr3	136216235	136217258	+	intron (NM_001033350, intron 6 of 16)	(TCTA)n|Simple_repeat|Simple_repeat	109320	NM_001310749	242248	Bank1	protein-coding
peak_1792	chr1	83491018	83491873	+	Intergenic	(TCTA)n|Simple_repeat|Simple_repeat	-83245	NM_172430	77629	Sphkap	protein-coding
peak_18572	chr16	23330674	23331748	+	intron (NM_001252505, intron 5 of 7)	(TCTA)n|Simple_repeat|Simple_repeat	40741	NM_001252506	20440	St6gal1	protein-coding
peak_48350	chr9	109501908	109503045	+	Intergenic	(TCTCC)n|Simple_repeat|Simple_repeat	-6622	NM_177703	235612	Fbxw19	protein-coding
peak_38200	chr6	50618448	50619183	+	Intergenic	(TCTCC)n|Simple_repeat|Simple_repeat	-22225	NM_027564	70821	4921507P07Rik	protein-coding
peak_2176	chr1	95865499	95866724	+	Intergenic	(TCTCC)n|Simple_repeat|Simple_repeat	-149593	NR_040479	75381	4930598F16Rik	ncRNA
peak_44300	chr8	29092942	29093730	+	intron (NM_153135, intron 1 of 17)	(TCTCC)n|Simple_repeat|Simple_repeat	126300	NM_001347498	210801	Unc5d	protein-coding
peak_38990	chr6	89081178	89081786	+	Intergenic	(TCTCCC)n|Simple_repeat|Simple_repeat	-14628	NR_134977	232217	4933427D06Rik	ncRNA
peak_27194	chr2	138628683	138629241	+	Intergenic	(TCTCTG)n|Simple_repeat|Simple_repeat	-190967	NR_035477	100316816	Mir1952	ncRNA
peak_25373	chr2	41087342	41087668	+	intron (NM_053011, intron 41 of 90)	(TCTCTG)n|Simple_repeat|Simple_repeat	1360063	NR_105754	102465171	Mir6336	ncRNA
peak_36976	chr5	137335465	137336398	+	intron (NM_001359611, intron 1 of 14)	(TCTCTG)n|Simple_repeat|Simple_repeat	929	NM_001359611	83704	Slc12a9	protein-coding
peak_9185	chr12	18679437	18679844	+	Intergenic	(TCTCTG)n|Simple_repeat|Simple_repeat	165130	NM_001201330	236366	5730507C01Rik	protein-coding
peak_4640	chr10	26862672	26862925	+	intron (NM_176837, intron 5 of 14)	(TCTCTG)n|Simple_repeat|Simple_repeat	90286	NM_176837	73910	Arhgap18	protein-coding
peak_21763	chr18	5140630	5140944	+	Intergenic	(TCTCTG)n|Simple_repeat|Simple_repeat	24944	NR_153824	102637682	Gm26682	ncRNA
peak_15037	chr14	54061683	54062353	+	Intergenic	(TCTCTG)n|Simple_repeat|Simple_repeat	191911	NM_001113358	13135	Dad1	protein-coding
peak_38622	chr6	70890670	70890988	+	intron (NM_010121, intron 12 of 16)	(TCTCTG)n|Simple_repeat|Simple_repeat	28093	NM_001355766	74221	Tex37	protein-coding
peak_30135	chr3	107644411	107645287	+	Intergenic	(TCTCTG)n|Simple_repeat|Simple_repeat	-13139	NM_153563	229707	Strip1	protein-coding
peak_30572	chr3	133154772	133155648	+	Intergenic	(TCTCTG)n|Simple_repeat|Simple_repeat	-63171	NM_001356309	67553	Gstcd	protein-coding
peak_37063	chr5	142314987	142315331	+	Intergenic	(TCTG)n|Simple_repeat|Simple_repeat	-86338	NM_199068	17425	Foxk1	protein-coding
peak_38843	chr6	82353966	82354960	+	Intergenic	(TCTG)n|Simple_repeat|Simple_repeat	-48012	NM_009313	21336	Tacr1	protein-coding
peak_46094	chr8	124366339	124367283	+	Intergenic	(TCTG)n|Simple_repeat|Simple_repeat	67125	NM_171824	209966	Pgbd5	protein-coding
peak_30920	chr3	152530905	152532172	+	intron (NM_001355635, intron 7 of 8)	(TCTG)n|Simple_repeat|Simple_repeat	134854	NM_001287139	108946	Zzz3	protein-coding
peak_38895	chr6	85024563	85025725	+	intron (NM_177077, intron 1 of 21)	(TCTG)n|Simple_repeat|Simple_repeat	44369	NM_177077	75914	Exoc6b	protein-coding
peak_42578	chr7	96221807	96222864	+	intron (NM_001310760, intron 1 of 32)	(TCTG)n|Simple_repeat|Simple_repeat	10664	NM_001310760	23966	Tenm4	protein-coding
peak_40102	chr6	143057281	143057783	+	intron (NM_001362117, intron 11 of 26)	(TCTG)n|Simple_repeat|Simple_repeat	42620	NM_001362114	74741	C2cd5	protein-coding
peak_46347	chr9	9163224	9163953	+	intron (NM_027823, intron 2 of 22)	(TCTG)n|Simple_repeat|Simple_repeat	-72700	NR_045754	100579151	Gm16833	ncRNA
peak_13376	chr13	99790922	99791174	+	Intergenic	(TG)n|Simple_repeat|Simple_repeat	109635	NM_013732	27220	Cartpt	protein-coding
peak_31380	chr4	19950156	19950493	+	Intergenic	(TG)n|Simple_repeat|Simple_repeat	-27758	NM_175406	242341	Atp6v0d2	protein-coding
peak_6318	chr10	120158987	120159851	+	intron (NM_001359184, intron 8 of 11)	(TG)n|Simple_repeat|Simple_repeat	42178	NR_152856	73914	Irak3	protein-coding
peak_46979	chr9	40733869	40734175	+	intron (NM_133733, intron 1 of 6)	(TG)n|Simple_repeat|Simple_repeat	48058	NM_133733	71566	Clmp	protein-coding
peak_5976	chr10	100520251	100520526	+	intron (NM_146009, intron 24 of 52)	(TG)n|Simple_repeat|Simple_repeat	32099	NM_146009	216274	Cep290	protein-coding
peak_46044	chr8	121465923	121466328	+	Intergenic	(TG)n|Simple_repeat|Simple_repeat	75829	NM_001357259	76405	1700018B08Rik	protein-coding
peak_12076	chr13	41617667	41618596	+	intron (NM_001163572, intron 1 of 2)	(TG)n|Simple_repeat|Simple_repeat	11915	NM_001163572	621976	Tmem170b	protein-coding
peak_33967	chr4	147195350	147199584	+	intron (NM_001039209, intron 1 of 2)	(TG)n|Simple_repeat|Simple_repeat	21601	NM_001039209	195531	Zfp982	protein-coding
peak_43481	chr7	139385760	139386083	+	Intergenic	(TG)n|Simple_repeat|Simple_repeat	-3188	NM_001127363	212111	Inpp5a	protein-coding
peak_30319	chr3	118773580	118774300	+	intron (NM_170778, intron 4 of 22)	(TG)n|Simple_repeat|Simple_repeat	211760	NM_170778	99586	Dpyd	protein-coding
peak_24348	chr19	47331884	47332700	+	intron (NM_008018, intron 6 of 14)	(TG)n|Simple_repeat|Simple_repeat	-58703	NR_105961	102466782	Mir6995	ncRNA
peak_18872	chr16	38392793	38393652	+	Intergenic	(TG)n|Simple_repeat|Simple_repeat	31032	NM_022318	64082	Popdc2	protein-coding
peak_26443	chr2	100599376	100600366	+	Intergenic	(TG)n|Simple_repeat|Simple_repeat	-1024877	NM_009020	19374	Rag2	protein-coding
peak_21890	chr18	12060941	12061682	+	intron (NM_178801, intron 10 of 14)	(TG)n|Simple_repeat|Simple_repeat	60226	NM_178801	338363	Tmem241	protein-coding
peak_33169	chr4	114355436	114356328	+	Intergenic	(TG)n|Simple_repeat|Simple_repeat	-50842	NM_001085549	666048	Trabd2b	protein-coding
peak_12862	chr13	71446123	71446621	+	Intergenic	(TG)n|Simple_repeat|Simple_repeat	339283	NR_130325	100316804	Mir466f-4	ncRNA
peak_45817	chr8	111696286	111697378	+	Intergenic	(TG)n|Simple_repeat|Simple_repeat	-5822	NM_025583	66473	Ctrb1	protein-coding
peak_23970	chr19	28659023	28659850	+	intron (NM_175459, intron 2 of 10)	(TG)n|Simple_repeat|Simple_repeat	-18788	NR_045330	320176	D930032P07Rik	ncRNA
peak_2765	chr1	127430661	127431304	+	intron (NM_145128, intron 12 of 17)	(TG)n|Simple_repeat|Simple_repeat	225996	NM_145128	107895	Mgat5	protein-coding
peak_23857	chr19	24137975	24138680	+	intron (NM_001360391, intron 2 of 22)	(TG)n|Simple_repeat|Simple_repeat	4755	NM_001360391	21873	Tjp2	protein-coding
peak_3433	chr1	162765483	162766512	+	Intergenic	(TG)n|Simple_repeat|Simple_repeat	-25441	NM_001081290	226562	Prrc2c	protein-coding
peak_42063	chr7	68976679	68977151	+	Intergenic	(TG)n|Simple_repeat|Simple_repeat	-227677	NM_001042592	66412	Arrdc4	protein-coding
peak_1407	chr1	63814253	63814849	+	Intergenic	(TG)n|Simple_repeat|Simple_repeat	-45284	NM_001256158	74426	4933402D24Rik	protein-coding
peak_44199	chr8	24426094	24427032	+	Intergenic	(TG)n|Simple_repeat|Simple_repeat	12383	NM_026931	69068	Tcim	protein-coding
peak_32203	chr4	62251025	62251762	+	Intergenic	(TG)n|Simple_repeat|Simple_repeat	-35036	NM_025286	20530	Slc31a2	protein-coding
peak_17124	chr15	53645783	53646507	+	intron (NM_177225, intron 4 of 4)	(TG)n|Simple_repeat|Simple_repeat	-31866	NR_039538	100628567	Mir28c	ncRNA
peak_42748	chr7	105431608	105432196	+	intron (NM_007627, intron 1 of 4)	(TG)n|Simple_repeat|Simple_repeat	6171	NM_007627	12426	Cckbr	protein-coding
peak_25558	chr2	52459828	52460732	+	intron (NM_001037099, intron 9 of 13)	(TG)n|Simple_repeat|Simple_repeat	-35406	NM_182994	75423	Arl5a	protein-coding
peak_5372	chr10	67720957	67721906	+	Intergenic	(TG)n|Simple_repeat|Simple_repeat	-149472	NR_155444	105245193	4930563J15Rik	ncRNA
peak_16747	chr15	32000067	32000536	+	Intergenic	(TG)n|Simple_repeat|Simple_repeat	-176988	NM_020503	57254	Tas2r119	protein-coding
peak_16736	chr15	31623043	31623653	+	Intergenic	(TG)n|Simple_repeat|Simple_repeat	21232	NM_026546	68073	Fam173b	protein-coding
peak_9063	chr12	13051196	13052231	+	Intergenic	(TG)n|Simple_repeat|Simple_repeat	-109877	NM_008709	18109	Mycn	protein-coding
peak_31630	chr4	33159883	33160129	+	intron (NM_008075, intron 7 of 9)	(TG)n|Simple_repeat|Simple_repeat	27450	NM_008075	14408	Gabrr1	protein-coding
peak_33575	chr4	138508576	138508937	+	Intergenic	(TG)n|Simple_repeat|Simple_repeat	53608	NM_025451	66259	Camk2n1	protein-coding
peak_13632	chr13	112286432	112287402	+	Intergenic	(TG)n|Simple_repeat|Simple_repeat	-1534	NM_001168403	77318	Ankrd55	protein-coding
peak_47749	chr9	77576783	77577672	+	Intergenic	(TG)n|Simple_repeat|Simple_repeat	-32375	NM_001146048	214345	Lrrc1	protein-coding
peak_16292	chr15	4998233	4998974	+	intron (NM_001243837, intron 15 of 17)	(TG)n|Simple_repeat|Simple_repeat	65170	NM_001243837	109828	C7	protein-coding
peak_11382	chr13	9319387	9319771	+	intron (NM_001081426, intron 1 of 36)	(TG)n|Simple_repeat|Simple_repeat	43054	NM_001081426	208440	Dip2c	protein-coding
peak_29306	chr3	67493992	67495165	+	intron (NM_001164763, intron 2 of 5)	(TG)n|Simple_repeat|Simple_repeat	20945	NM_001164763	109222	Rarres1	protein-coding
peak_33555	chr4	137212262	137212926	+	Intergenic	(TG)n|Simple_repeat|Simple_repeat	-47528	NR_040443	100503595	Gm13003	ncRNA
peak_7225	chr11	36395011	36396072	+	intron (NM_011856, intron 2 of 28)	(TG)n|Simple_repeat|Simple_repeat	-415452	NM_170779	211652	Wwc1	protein-coding
peak_7183	chr11	34935356	34936776	+	Intergenic	(TG)n|Simple_repeat|Simple_repeat	-102425	NM_027411	70385	Spdl1	protein-coding
peak_13787	chr14	3399680	3400584	+	intron (NM_001270806, intron 4 of 4).2	(TG)n|Simple_repeat|Simple_repeat	5010	NM_001270806	544990	Gm5795	protein-coding
peak_47676	chr9	74155812	74156405	+	intron (NM_001033500, intron 12 of 19)	(TG)n|Simple_repeat|Simple_repeat	45774	NM_001033500	546144	Wdr72	protein-coding
peak_26155	chr2	83307167	83308501	+	Intergenic	(TG)n|Simple_repeat|Simple_repeat	-336744	NM_026934	69082	Zc3h15	protein-coding
peak_18537	chr16	21884824	21886260	+	Intergenic	(TG)n|Simple_repeat|Simple_repeat	-6427	NM_172821	71751	Map3k13	protein-coding
peak_46838	chr9	32974154	32974506	+	Intergenic	(TG)n|Simple_repeat|Simple_repeat	-45364	NR_131058	330917	Gm27162	ncRNA
peak_45791	chr8	110392129	110392952	+	intron (NM_172916, intron 12 of 86)	(TG)n|Simple_repeat|Simple_repeat	109816	NR_105058	100861869	Gm21283	ncRNA
peak_47183	chr9	50023972	50024717	+	Intergenic	(TG)n|Simple_repeat|Simple_repeat	208838	NR_131161	71873	2310003N18Rik	ncRNA
peak_4066	chr1	192415089	192415374	+	intron (NM_001038607, intron 8 of 10)	(TG)n|Simple_repeat|Simple_repeat	224454	NM_010600	16510	Kcnh1	protein-coding
peak_47171	chr9	49242817	49243103	+	Intergenic	(TG)n|Simple_repeat|Simple_repeat	-7571	NM_177701	235327	Gm4894	protein-coding
peak_7823	chr11	66471632	66471879	+	intron (NM_001034874, intron 2 of 4)	(TG)n|Simple_repeat|Simple_repeat	54371	NM_001034874	380702	Shisa6	protein-coding
peak_30955	chr3	153960443	153960713	+	Intergenic	(TG)n|Simple_repeat|Simple_repeat	-12858	NM_001081263	242259	Slc44a5	protein-coding
peak_9252	chr12	19952083	19952333	+	Intergenic	(TG)n|Simple_repeat|Simple_repeat	863571	NR_015521	69513	1700030C10Rik	ncRNA
peak_10405	chr12	76847699	76848669	+	intron (NM_145927, intron 1 of 11)	(TG)n|Simple_repeat|Simple_repeat	10717	NM_145927	110606	Fntb	protein-coding
peak_4923	chr10	42609837	42610129	+	Intergenic	(TG)n|Simple_repeat|Simple_repeat	-26395	NM_152229	21907	Nr2e1	protein-coding
peak_2646	chr1	121101595	121102022	+	intron (NR_110450, intron 2 of 2)	(TG)n|Simple_repeat|Simple_repeat	14403	NR_110450	98452	Celrr	ncRNA
peak_16346	chr15	7718226	7719151	+	Intergenic	(TG)n|Simple_repeat|Simple_repeat	-91360	NM_010275	14573	Gdnf	protein-coding
peak_21425	chr17	79158322	79159225	+	Intergenic	(TG)n|Simple_repeat|Simple_repeat	106867	NM_027455	70536	Qpct	protein-coding
peak_20849	chr17	48066433	48067074	+	intron (NR_110485, intron 2 of 2)	(TG)n|Simple_repeat|Simple_repeat	-22879	NM_026625	68224	1700067P10Rik	protein-coding
peak_3233	chr1	152257880	152258349	+	Intergenic	(TG)n|Simple_repeat|Simple_repeat	128568	NM_025677	66637	Tsen15	protein-coding
peak_27607	chr2	159424954	159426111	+	Intergenic	(TG)n|Simple_repeat|Simple_repeat	-521809	NR_040498	71081	4933416E03Rik	ncRNA
peak_9560	chr12	29712584	29713089	+	intron (NM_001361657, intron 3 of 24)	(TG)n|Simple_repeat|Simple_repeat	-26391	NR_046080	328075	C630031E19Rik	ncRNA
peak_42868	chr7	111229841	111230245	+	Intergenic	(TG)n|Simple_repeat|Simple_repeat	-107368	NR_015573	75479	1700012D14Rik	ncRNA
peak_5479	chr10	74000747	74001197	+	intron (NM_001142739, intron 2 of 31)	(TG)n|Simple_repeat|Simple_repeat	179105	NM_001142736	11994	Pcdh15	protein-coding
peak_9256	chr12	20052108	20052882	+	Intergenic	(TG)n|Simple_repeat|Simple_repeat	763284	NR_015521	69513	1700030C10Rik	ncRNA
peak_13449	chr13	103259012	103259905	+	intron (NM_175171, intron 1 of 28)	(TG)n|Simple_repeat|Simple_repeat	75034	NM_175171	328329	Mast4	protein-coding
peak_25431	chr2	44436764	44437584	+	Intergenic	(TG)n|Simple_repeat|Simple_repeat	-371850	NR_040622	320872	Arhgap15os	ncRNA
peak_45023	chr8	70957465	70958421	+	Intergenic	(TG)n|Simple_repeat|Simple_repeat	26628	NM_001357655	665828	Gm10654	protein-coding
peak_369	chr1	6285289	6286019	+	Intergenic	(TG)n|Simple_repeat|Simple_repeat	70992	NM_009826	12421	Rb1cc1	protein-coding
peak_37790	chr6	29301789	29303551	+	Intergenic	(TG)n|Simple_repeat|Simple_repeat	-16470	NM_001289664	330277	Fam71f1	protein-coding
peak_36971	chr5	137100830	137101576	+	Intergenic	(TG)n|Simple_repeat|Simple_repeat	15004	NM_201373	384309	Trim56	protein-coding
peak_37610	chr6	19578988	19579457	+	Intergenic	(TG)n|Simple_repeat|Simple_repeat	23880	NR_105789	102465192	Mir6370	ncRNA
peak_47096	chr9	46067863	46068859	+	intron (NM_027498, intron 1 of 24)	(TG)n|Simple_repeat|Simple_repeat	55541	NM_027498	70661	Sik3	protein-coding
peak_33001	chr4	104517675	104518740	+	intron (NR_104385, intron 2 of 15)	(TG)n|Simple_repeat|Simple_repeat	150669	NM_177259	13131	Dab1	protein-coding
peak_33987	chr4	147323209	147326194	+	intron (NM_001039209, intron 1 of 2)	(TG)n|Simple_repeat|Simple_repeat	148835	NM_001039209	195531	Zfp982	protein-coding
peak_15820	chr14	99766336	99766615	+	Intergenic	(TG)n|Simple_repeat|Simple_repeat	383321	NM_010636	16597	Klf12	protein-coding
peak_7605	chr11	57121726	57123006	+	intron (NM_008165, intron 2 of 15)	(TG)n|Simple_repeat|Simple_repeat	109320	NM_001252403	14799	Gria1	protein-coding
peak_27689	chr2	162632468	162633164	+	intron (NM_001291150, intron 1 of 30)	(TG)n|Simple_repeat|Simple_repeat	28331	NM_001291149	19281	Ptprt	protein-coding
peak_45495	chr8	94291627	94292248	+	intron (NM_001357268, intron 3 of 20)	(TG)n|Simple_repeat|Simple_repeat	23331	NM_001357268	71805	Nup93	protein-coding
peak_1766	chr1	82155253	82155735	+	Intergenic	(TG)n|Simple_repeat|Simple_repeat	23578	NR_105762	102466629	Mir6344	ncRNA
peak_36076	chr5	92558888	92560467	+	Intergenic	(TG)n|Simple_repeat|Simple_repeat	-11860	NM_001170571	384198	Fam47e	protein-coding
peak_31253	chr4	11497598	11498338	+	intron (NM_001081183, intron 2 of 24)	(TG)n|Simple_repeat|Simple_repeat	12010	NM_001347055	66185	Virma	protein-coding
peak_3881	chr1	184411647	184412410	+	Intergenic	(TG)n|Simple_repeat|Simple_repeat	145663	NR_040472	73590	1700112H15Rik	ncRNA
peak_36574	chr5	114094536	114095190	+	Intergenic	(TG)n|Simple_repeat|Simple_repeat	-3483	NM_001359214	68666	Svop	protein-coding
peak_43761	chr8	10116516	10116837	+	Intergenic	(TG)n|Simple_repeat|Simple_repeat	-37235	NM_001319151	244281	Myo16	protein-coding
peak_36325	chr5	103332218	103333345	+	Intergenic	(TG)n|Simple_repeat|Simple_repeat	-13817	NR_152117	75519	1700021F02Rik	ncRNA
peak_43821	chr8	12248205	12249139	+	Intergenic	(TG)n|Simple_repeat|Simple_repeat	-137099	NR_027975	434280	Sox1ot	ncRNA
peak_1767	chr1	82198920	82199879	+	Intergenic	(TG)n|Simple_repeat|Simple_repeat	67483	NR_105762	102466629	Mir6344	ncRNA
peak_39047	chr6	91936310	91936564	+	intron (NM_198668, intron 14 of 19)	(TG)n|Simple_repeat|Simple_repeat	32204	NM_198668	381798	4930590J08Rik	protein-coding
peak_29282	chr3	66678123	66678379	+	Intergenic	(TG)n|Simple_repeat|Simple_repeat	300560	NM_001302358	20429	Shox2	protein-coding
peak_10307	chr12	72107876	72108575	+	intron (NM_028687, intron 17 of 20)	(TG)n|Simple_repeat|Simple_repeat	22386	NM_001205067	104771	Jkamp	protein-coding
peak_2186	chr1	96160879	96162128	+	Intergenic	(TG)n|Simple_repeat|Simple_repeat	-139745	NR_040467	73454	1700063A18Rik	ncRNA
peak_16188	chr14	119917915	119919259	+	Intergenic	(TG)n|Simple_repeat|Simple_repeat	123848	NM_001001490	239283	Oxgr1	protein-coding
peak_6654	chr11	8948136	8948976	+	Intergenic	(TG)n|Simple_repeat|Simple_repeat	62635	NM_001303532	15574	Hus1	protein-coding
peak_15383	chr14	71067569	71067849	+	Intergenic	(TG)n|Simple_repeat|Simple_repeat	177602	NM_001302095	14586	Gfra2	protein-coding
peak_48011	chr9	91208623	91208897	+	Intergenic	(TG)n|Simple_repeat|Simple_repeat	157039	NM_009573	22771	Zic1	protein-coding
peak_20342	chr17	21098769	21100391	+	intron (NR_137274, intron 6 of 9)	(TG)n|Simple_repeat|Simple_repeat	8372	NR_137274	328766	Gm5092	ncRNA
peak_3351	chr1	158761962	158762908	+	intron (NM_001085376, intron 18 of 21)	(TG)n|Simple_repeat|Simple_repeat	195003	NM_001085376	23850	Pappa2	protein-coding
peak_31217	chr4	9573517	9574398	+	intron (NM_001290367, intron 12 of 22)	(TG)n|Simple_repeat|Simple_repeat	69760	NM_001177854	65973	Asph	protein-coding
peak_11055	chr12	110175699	110176358	+	Intergenic	(TG)n|Simple_repeat|Simple_repeat	-17955	NR_045466	67280	3110009F21Rik	ncRNA
peak_44339	chr8	30901902	30902678	+	Intergenic	(TG)n|Simple_repeat|Simple_repeat	-187237	NM_025869	66959	Dusp26	protein-coding
peak_33913	chr4	146811667	146812715	+	Intergenic	(TG)n|Simple_repeat|Simple_repeat	-209659	NM_001177767	100043034	Rex2	protein-coding
peak_25383	chr2	41917764	41918311	+	intron (NM_053011, intron 3 of 90)	(TG)n|Simple_repeat|Simple_repeat	529531	NR_105754	102465171	Mir6336	ncRNA
peak_38975	chr6	88440305	88440837	+	intron (NM_023060, intron 1 of 6)	(TG)n|Simple_repeat|Simple_repeat	5968	NR_149744	65967	Eefsec	protein-coding
peak_21224	chr17	67804201	67804532	+	intron (NM_008480, intron 46 of 62)	(TG)n|Simple_repeat|Simple_repeat	107101	NM_008480	16772	Lama1	protein-coding
peak_23517	chr19	5241412	5241785	+	intron (NM_153129, intron 1 of 23)	(TG)n|Simple_repeat|Simple_repeat	31521	NM_153129	107975	Pacs1	protein-coding
peak_10701	chr12	90954534	90955188	+	Intergenic	(TG)n|Simple_repeat|Simple_repeat	-90987	NR_045858	71349	5430427M07Rik	ncRNA
peak_32607	chr4	85252808	85253137	+	intron (NM_019535, intron 1 of 8)	(TG)n|Simple_repeat|Simple_repeat	47516	NM_019535	20404	Sh3gl2	protein-coding
peak_41998	chr7	66146225	66148178	+	intron (NM_001081163, intron 2 of 2)	(TG)n|Simple_repeat|Simple_repeat	37686	NM_001081163	269941	Chsy1	protein-coding
peak_14320	chr14	26862015	26863405	+	Intergenic	(TG)n|Simple_repeat|Simple_repeat	-31894	NM_080856	142687	Asb14	protein-coding
peak_35757	chr5	74751475	74752430	+	Intergenic	(TG)n|Simple_repeat|Simple_repeat	-49049	NM_001159577	16924	Lnx1	protein-coding
peak_8309	chr11	90909261	90909853	+	Intergenic	(TG)n|Simple_repeat|Simple_repeat	104866	NR_045956	73922	4930405D11Rik	ncRNA
peak_45423	chr8	91086352	91088241	+	intron (NM_011250, intron 8 of 21)	(TG)n|Simple_repeat|Simple_repeat	17239	NM_011250	19651	Rbl2	protein-coding
peak_43547	chr7	142145126	142145714	+	Intergenic	(TG)n|Simple_repeat|Simple_repeat	-9337	NM_001347556	105243089	Gm39115	protein-coding
peak_12100	chr13	42918211	42919226	+	intron (NM_001302636, intron 1 of 12)	(TG)n|Simple_repeat|Simple_repeat	52471	NM_001302636	218194	Phactr1	protein-coding
peak_19908	chr17	5781176	5781865	+	Intergenic	(TG)n|Simple_repeat|Simple_repeat	-17137	NR_045081	78512	3300005D01Rik	ncRNA
peak_47410	chr9	61247276	61248326	+	Intergenic	(TG)n|Simple_repeat|Simple_repeat	46008	NR_045334	622037	B930092H01Rik	ncRNA
peak_2920	chr1	135921099	135922126	+	Intergenic	(TG)n|Simple_repeat|Simple_repeat	-2405	NM_019645	18772	Pkp1	protein-coding
peak_36279	chr5	100997558	100998130	+	Intergenic	(TG)n|Simple_repeat|Simple_repeat	151615	NM_172715	231510	Gpat3	protein-coding
peak_36402	chr5	106116768	106117599	+	Intergenic	(TG)n|Simple_repeat|Simple_repeat	-204157	NR_136913	102635633	Gm32921	ncRNA
peak_44913	chr8	65145468	65145879	+	Intergenic	(TG)n|Simple_repeat|Simple_repeat	-16110	NM_001352886	407795	BC030870	protein-coding
peak_33609	chr4	139987965	139988897	+	Intergenic	(TG)n|Simple_repeat|Simple_repeat	-20405	NM_173427	242721	Klhdc7a	protein-coding
peak_23688	chr19	14286823	14287963	+	Intergenic	(TGAA)n|Simple_repeat|Simple_repeat	148557	NR_152176	667433	Gm8630	ncRNA
peak_43312	chr7	131159418	131160170	+	Intergenic	(TGAA)n|Simple_repeat|Simple_repeat	13355	NR_040531	69495	1700029B22Rik	ncRNA
peak_38929	chr6	86610024	86610409	+	Intergenic	(TGAA)n|Simple_repeat|Simple_repeat	-17958	NM_026414	67855	Asprv1	protein-coding
peak_17773	chr15	88283130	88284802	+	Intergenic	(TGAG)n|Simple_repeat|Simple_repeat	-30908	NR_045281	328579	B230214G05Rik	ncRNA
peak_47838	chr9	82656006	82656259	+	Intergenic	(TGAG)n|Simple_repeat|Simple_repeat	-173674	NM_022986	65099	Irak1bp1	protein-coding
peak_1992	chr1	87729122	87729669	+	Intergenic	(TGG)n|Simple_repeat|Simple_repeat	-26616	NM_001205391	77040	Atg16l1	protein-coding
peak_35711	chr5	72333412	72335362	+	intron (NM_001122756, intron 13 of 21)	(TGG)n|Simple_repeat|Simple_repeat	131044	NM_153389	231287	Atp10d	protein-coding
peak_15183	chr14	60618415	60619106	+	Intergenic	(TGG)n|Simple_repeat|Simple_repeat	-15945	NM_001033272	219140	Spata13	protein-coding
peak_28792	chr3	37531258	37531671	+	intron (NM_001310473, intron 16 of 16)	(TGG)n|Simple_repeat|Simple_repeat	-78427	NR_130162	75947	4930594O21Rik	ncRNA
peak_25047	chr2	24494595	24494950	+	Intergenic	(TGG)n|Simple_repeat|Simple_repeat	-19173	NM_011040	18510	Pax8	protein-coding
peak_27815	chr2	170364634	170365690	+	intron (NR_040610, intron 2 of 7)	(TGGA)n|Simple_repeat|Simple_repeat	8801	NR_040610	73303	Bcas1os2	ncRNA
peak_14288	chr14	25324740	25325526	+	Intergenic	(TGGA)n|Simple_repeat|Simple_repeat	-134052	NM_001310666	328365	Zmiz1	protein-coding
peak_36585	chr5	114960614	114961657	+	intron (NM_009327, intron 1 of 9)	(TGGA)n|Simple_repeat|Simple_repeat	9927	NM_009327	21405	Hnf1a	protein-coding
peak_18378	chr16	13535725	13536886	+	Intergenic	(TGGA)n|Simple_repeat|Simple_repeat	-15886	NR_037997	70100	2310015D24Rik	ncRNA
peak_46576	chr9	20723368	20724570	+	intron (NM_001357639, intron 1 of 5)	(TGGA)n|Simple_repeat|Simple_repeat	3034	NM_001357635	244723	Olfm2	protein-coding
peak_10880	chr12	101809046	101809766	+	intron (NM_001361987, intron 4 of 10)	(TGGA)n|Simple_repeat|Simple_repeat	9078	NM_001361987	23876	Fbln5	protein-coding
peak_25140	chr2	28951691	28952276	+	Intergenic	(TGGA)n|Simple_repeat|Simple_repeat	-35315	NM_001355434	54422	Barhl1	protein-coding
peak_24508	chr19	55033123	55033612	+	Intergenic	(TGGA)n|Simple_repeat|Simple_repeat	66110	NM_008149	14732	Gpam	protein-coding
peak_36058	chr5	91323745	91324001	+	Intergenic	(TGGA)n|Simple_repeat|Simple_repeat	-40797	NR_040428	100503265	Gm19619	ncRNA
peak_6950	chr11	23968221	23969084	+	Intergenic	(TGGG)n|Simple_repeat|Simple_repeat	-73382	NM_172555	216578	Papolg	protein-coding
peak_45383	chr8	89538752	89539682	+	Intergenic	(TGGGGG)n|Simple_repeat|Simple_repeat	-495055	NM_021390	58198	Sall1	protein-coding
peak_9602	chr12	31555089	31556361	+	intron (NM_011867, intron 3 of 20)	(TTA)n|Simple_repeat|Simple_repeat	4259	NM_011867	23985	Slc26a4	protein-coding
peak_13979	chr14	8831186	8831871	+	Intergenic	(TTA)n|Simple_repeat|Simple_repeat	165138	NR_045968	74859	4930455B14Rik	ncRNA
peak_22159	chr18	25099036	25099672	+	intron (NM_001289654, intron 16 of 24)	(TTA)n|Simple_repeat|Simple_repeat	66611	NM_001142697	66648	Tpgs2	protein-coding
peak_7579	chr11	56047334	56047939	+	Intergenic	(TTA)n|Simple_repeat|Simple_repeat	-6649	NM_153079	216749	Nmur2	protein-coding
peak_8444	chr11	98312377	98313148	+	Intergenic	(TTAA)n|Simple_repeat|Simple_repeat	16883	NM_010895	18013	Neurod2	protein-coding
peak_23905	chr19	26022362	26023257	+	Intergenic	(TTAA)n|Simple_repeat|Simple_repeat	350398	NM_145831	226049	Dmrt2	protein-coding
peak_31866	chr4	46482013	46482398	+	Intergenic	(TTAG)n|Simple_repeat|Simple_repeat	-7124	NM_053179	94181	Nans	protein-coding
peak_923	chr1	38916032	38917086	+	Intergenic	(TTAGG)n|Simple_repeat|Simple_repeat	-18399	NM_145142	98388	Chst10	protein-coding
peak_38399	chr6	60294429	60295328	+	intron (NR_015565, intron 1 of 1)	(TTATA)n|Simple_repeat|Simple_repeat	108829	NR_015565	208079	A530053G22Rik	ncRNA
peak_8273	chr11	88968367	88970796	+	Intergenic	(TTC)n|Simple_repeat|Simple_repeat	-2650	NM_001360780	217066	Elobl	protein-coding
peak_41154	chr7	34435515	34436604	+	Intergenic	(TTC)n|Simple_repeat|Simple_repeat	-46354	NM_001360654	67070	Lsm14a	protein-coding
peak_19520	chr16	79410224	79410934	+	Intergenic	(TTC)n|Simple_repeat|Simple_repeat	-319482	NM_178855	19146	Tmprss15	protein-coding
peak_1781	chr1	82799477	82800270	+	Intergenic	(TTC)n|Simple_repeat|Simple_repeat	-31417	NM_025453	66261	Tm4sf20	protein-coding
peak_14185	chr14	20096704	20097561	+	Intergenic	(TTC)n|Simple_repeat|Simple_repeat	-13960	NM_026209	67509	Saysd1	protein-coding
peak_37631	chr6	20951790	20952569	+	Intergenic	(TTC)n|Simple_repeat|Simple_repeat	-263930	NM_019697	16508	Kcnd2	protein-coding
peak_12550	chr13	61922205	61922851	+	Intergenic	(TTC)n|Simple_repeat|Simple_repeat	150948	NR_028430	432812	BC052688	pseudo
peak_35093	chr5	39293658	39294668	+	Intergenic	(TTC)n|Simple_repeat|Simple_repeat	309411	NR_045416	75095	4930513D17Rik	ncRNA
peak_12388	chr13	55376065	55376708	+	intron (NM_001360714, intron 1 of 14)	(TTC)n|Simple_repeat|Simple_repeat	6654	NM_016758	51791	Rgs14	protein-coding
peak_25893	chr2	70599667	70600827	+	intron (NM_008077, intron 16 of 16)	(TTC)n|Simple_repeat|Simple_repeat	-36890	NR_040496	68986	Gad1os	ncRNA
peak_8002	chr11	76154886	76155901	+	intron (NM_026664, intron 4 of 21)	(TTCA)n|Simple_repeat|Simple_repeat	24237	NM_026664	68299	Vps53	protein-coding
peak_24619	chr19	60261511	60262377	+	Intergenic	(TTCA)n|Simple_repeat|Simple_repeat	-35243	NM_029648	76539	Fam204a	protein-coding
peak_5691	chr10	85266884	85267663	+	Intergenic	(TTCA)n|Simple_repeat|Simple_repeat	-82219	NM_007771	12952	Cry1	protein-coding
peak_9715	chr12	37521269	37521974	+	intron (NM_178767, intron 12 of 12)	(TTCC)n|Simple_repeat|Simple_repeat	279982	NM_178767	319660	Agmo	protein-coding
peak_24203	chr19	40566660	40567711	+	intron (NM_153554, intron 11 of 18)	(TTCC)n|Simple_repeat|Simple_repeat	21278	NM_153554	56454	Aldh18a1	protein-coding
peak_40811	chr7	20808187	20809585	+	Intergenic	(TTCC)n|Simple_repeat|Simple_repeat	3300	NM_001166837	100042996	Vmn1r114	protein-coding
peak_18770	chr16	33843752	33844110	+	intron (NM_001145884, intron 1 of 14)	(TTCC)n|Simple_repeat|Simple_repeat	14266	NM_001145884	16419	Itgb5	protein-coding
peak_33361	chr4	124824108	124824760	+	intron (NM_008636, intron 5 of 10)	(TTCC)n|Simple_repeat|Simple_repeat	21885	NM_008636	17764	Mtf1	protein-coding
peak_24935	chr2	18819813	18820527	+	Intergenic	(TTCC)n|Simple_repeat|Simple_repeat	-18352	NR_131254	66774	Carlr	ncRNA
peak_38689	chr6	74083812	74084805	+	Intergenic	(TTCC)n|Simple_repeat|Simple_repeat	-613287	NR_108032	73408	1700065L07Rik	ncRNA
peak_18624	chr16	26407655	26408398	+	Intergenic	(TTCC)n|Simple_repeat|Simple_repeat	-36187	NM_016674	12737	Cldn1	protein-coding
peak_37268	chr5	151094919	151095670	+	intron (NR_153382, intron 2 of 13)	(TTCC)n|Simple_repeat|Simple_repeat	94899	NM_146258	243362	Stard13	protein-coding
peak_26788	chr2	119588803	119589053	+	Intergenic	(TTCC)n|Simple_repeat|Simple_repeat	-5368	NR_015473	66602	1700020I14Rik	ncRNA
peak_18996	chr16	46014704	46016077	+	Intergenic	(TTCTCC)n|Simple_repeat|Simple_repeat	-4977	NM_001134480	433022	Plcxd2	protein-coding
peak_2357	chr1	105928614	105929176	+	Intergenic	(TTCTG)n|Simple_repeat|Simple_repeat	61387	NR_151625	635504	Gm7160	ncRNA
peak_24519	chr19	55515114	55516291	+	intron (NM_001360431, intron 8 of 8)	(TTCTG)n|Simple_repeat|Simple_repeat	186502	NR_045318	77594	4930552P12Rik	ncRNA
peak_35541	chr5	63628443	63629271	+	Intergenic	(TTG)n|Simple_repeat|Simple_repeat	-20246	NM_177006	319807	Nwd2	protein-coding
peak_29251	chr3	64876398	64876762	+	Intergenic	(TTG)n|Simple_repeat|Simple_repeat	-31837	NR_003962	319210	Vmn2r-ps11	pseudo
peak_20076	chr17	12624936	12625547	+	intron (NM_013667, intron 10 of 10)	(TTG)n|Simple_repeat|Simple_repeat	41052	NM_013667	20518	Slc22a2	protein-coding
peak_25096	chr2	26874627	26876172	+	Intergenic	(TTG)n|Simple_repeat|Simple_repeat	-10404	NM_030718	80908	Abo	protein-coding
peak_29852	chr3	94236002	94237266	+	Intergenic	(TTG)n|Simple_repeat|Simple_repeat	-58441	NM_001146107	100043188	Gm10696	protein-coding
peak_3551	chr1	167893440	167894235	+	Intergenic	(TTG)n|Simple_repeat|Simple_repeat	204279	NM_033652	110648	Lmx1a	protein-coding
peak_30504	chr3	129152319	129153273	+	Intergenic	(TTGG)n|Simple_repeat|Simple_repeat	-47082	NM_001286942	18741	Pitx2	protein-coding
peak_45534	chr8	96031646	96032478	+	Intergenic	(TTTA)n|Simple_repeat|Simple_repeat	-143697	NM_010325	14719	Got2	protein-coding
peak_11638	chr13	20015665	20016436	+	Intergenic	(TTTA)n|Simple_repeat|Simple_repeat	-74457	NM_080288	140580	Elmo1	protein-coding
peak_36020	chr5	89049484	89049874	+	intron (NM_001359212, intron 3 of 22)	(TTTA)n|Simple_repeat|Simple_repeat	21713	NM_001359212	54403	Slc4a4	protein-coding
peak_33697	chr4	144420688	144421654	+	intron (NM_027056, intron 2 of 3)	(TTTA)n|Simple_repeat|Simple_repeat	-12707	NM_029948	77632	Pramef12	protein-coding
peak_8340	chr11	92417865	92418403	+	Intergenic	(TTTA)n|Simple_repeat|Simple_repeat	-680232	NM_001361707	72605	Car10	protein-coding
peak_46704	chr9	27869054	27869491	+	intron (NM_177906, intron 1 of 7)	(TTTA)n|Simple_repeat|Simple_repeat	78003	NM_177906	330908	Opcml	protein-coding
peak_2400	chr1	108646579	108647900	+	Intergenic	(TTTA)n|Simple_repeat|Simple_repeat	729980	NR_102307	319596	D830032E09Rik	ncRNA
peak_31800	chr4	43608186	43609010	+	Intergenic	(TTTA)n|Simple_repeat|Simple_repeat	-23337	NM_001355466	230103	Npr2	protein-coding
peak_18182	chr16	5002803	5003507	+	Intergenic	(TTTA)n|Simple_repeat|Simple_repeat	-4133	NM_001253803	432995	Smim22	protein-coding
peak_46454	chr9	14146543	14147552	+	Intergenic	(TTTA)n|Simple_repeat|Simple_repeat	-129254	NM_030261	75747	Sesn3	protein-coding
peak_35510	chr5	62552260	62553170	+	Intergenic	(TTTA)n|Simple_repeat|Simple_repeat	213462	NM_178407	212285	Arap2	protein-coding
peak_28061	chr2	181928347	181929204	+	Intergenic	(TTTC)n|Simple_repeat|Simple_repeat	-62451	NM_001205282	672125	Gm14496	protein-coding
peak_19134	chr16	53082217	53083124	+	Intergenic	(TTTC)n|Simple_repeat|Simple_repeat	-266926	NR_040495	73820	4930404A05Rik	ncRNA
peak_13177	chr13	89836422	89837474	+	Intergenic	(TTTC)n|Simple_repeat|Simple_repeat	-94436	NM_001081249	13003	Vcan	protein-coding
peak_20760	chr17	43068256	43069551	+	intron (NM_178589, intron 4 of 5)	(TTTC)n|Simple_repeat|Simple_repeat	52348	NM_178589	94185	Tnfrsf21	protein-coding
peak_35487	chr5	61440387	61441380	+	Intergenic	(TTTC)n|Simple_repeat|Simple_repeat	-367960	NM_019468	14380	G6pd2	protein-coding
peak_38613	chr6	70673317	70674363	+	Intergenic	(TTTC)n|Simple_repeat|Simple_repeat	118335	NM_009075	19895	Rpia	protein-coding
peak_42313	chr7	82595589	82596477	+	intron (NM_001190374, intron 24 of 29)	(TTTC)n|Simple_repeat|Simple_repeat	52495	NM_177894	330577	Saxo2	protein-coding
peak_46966	chr9	40159343	40160082	+	Intergenic	(TTTC)n|Simple_repeat|Simple_repeat	11590	NM_029379	75667	Tmem225	protein-coding
peak_36589	chr5	115014916	115015179	+	intron (NM_029012, intron 1 of 10)	(TTTC)n|Simple_repeat|Simple_repeat	3523	NM_029012	74585	Sppl3	protein-coding
peak_2130	chr1	93379315	93379826	+	intron (NM_207031, intron 3 of 23)	(TTTC)n|Simple_repeat|Simple_repeat	5674	NM_001271884	404545	Ano7	protein-coding
peak_3039	chr1	141676928	141677768	+	Intergenic	(TTTC)n|Simple_repeat|Simple_repeat	-1020946	NR_040604	75910	4930590L20Rik	ncRNA
peak_44470	chr8	37167624	37169646	+	Intergenic	(TTTC)n|Simple_repeat|Simple_repeat	-144397	NR_126063	414128	G630064G18Rik	ncRNA
peak_16913	chr15	41465191	41465898	+	intron (NM_001358977, intron 1 of 16)	(TTTCC)n|Simple_repeat|Simple_repeat	16441	NM_001358977	170719	Oxr1	protein-coding
peak_1743	chr1	81161977	81162422	+	intron (NM_001356399, intron 3 of 6)	(TTTG)n|Simple_repeat|Simple_repeat	84792	NM_001356397	241134	Nyap2	protein-coding
peak_44464	chr8	36927576	36928244	+	intron (NM_001194940, intron 2 of 17)	(TTTG)n|Simple_repeat|Simple_repeat	24532	NM_001194940	50768	Dlc1	protein-coding
peak_25556	chr2	52342643	52343132	+	Intergenic	(TTTG)n|Simple_repeat|Simple_repeat	-4089	NM_010889	17996	Neb	protein-coding
peak_8832	chr11	120670087	120670401	+	Intergenic	(TTTG)n|Simple_repeat|Simple_repeat	-2729	NM_026877	68938	Aspscr1	protein-coding
peak_44486	chr8	38627721	38628078	+	intron (NM_145841, intron 1 of 7)	(TTTG)n|Simple_repeat|Simple_repeat	33609	NM_145841	244431	Sgcz	protein-coding
peak_19602	chr16	84788664	84789205	+	intron (NM_023844, intron 1 of 9)	(TTTG)n|Simple_repeat|Simple_repeat	14811	NM_023844	67374	Jam2	protein-coding
peak_44905	chr8	64670517	64670890	+	intron (NM_013494, intron 1 of 8)	(TTTG)n|Simple_repeat|Simple_repeat	22406	NM_013494	12876	Cpe	protein-coding
peak_23193	chr18	77342295	77342584	+	intron (NM_172834, intron 12 of 38)	(TTTG)n|Simple_repeat|Simple_repeat	60481	NM_172834	240411	Loxhd1	protein-coding
peak_30730	chr3	143460450	143461256	+	Intergenic	(TTTG)n|Simple_repeat|Simple_repeat	217798	NR_040551	320072	A830019L24Rik	ncRNA
peak_16834	chr15	37352740	37353954	+	intron (NM_026496, intron 14 of 15)	(TTTG)n|Simple_repeat|Simple_repeat	-72207	NM_029113	74892	4930447A16Rik	protein-coding
peak_46066	chr8	123073695	123074502	+	intron (NM_153176, intron 4 of 16)	(TTTG)n|Simple_repeat|Simple_repeat	8590	NM_153176	234847	Spg7	protein-coding
peak_15422	chr14	73056949	73057502	+	Intergenic	(TTTG)n|Simple_repeat|Simple_repeat	-8111	NM_001162412	70086	Cysltr2	protein-coding
peak_14569	chr14	38651632	38652177	+	intron (NM_001190188, intron 3 of 8)	(TTTG)n|Simple_repeat|Simple_repeat	-246398	NR_045713	75170	Nrg3os	ncRNA
peak_20932	chr17	51451765	51452708	+	intron (NR_037268, intron 3 of 4)	(TTTG)n|Simple_repeat|Simple_repeat	-3967	NR_046166	328837	C330011F03Rik	ncRNA
peak_36645	chr5	117642203	117642916	+	intron (NM_001312914, intron 5 of 19)	(TTTTA)n|Simple_repeat|Simple_repeat	-224280	NM_008712	18125	Nos1	protein-coding
peak_17764	chr15	87771767	87772811	+	Intergenic	(TTTTC)n|Simple_repeat|Simple_repeat	23654	NR_105817	102465209	Mir6393	ncRNA
peak_1268	chr1	56683938	56685038	+	Intergenic	(TTTTG)n|Simple_repeat|Simple_repeat	-47037	NM_027661	71066	Hsfy2	protein-coding
peak_41871	chr7	61622548	61622808	+	Intergenic	(TTTTG)n|Simple_repeat|Simple_repeat	-7351	NR_045727	319752	B230209E15Rik	ncRNA
peak_1383	chr1	62758917	62759545	+	intron (NM_001077404, intron 7 of 16)	(TTTTG)n|Simple_repeat|Simple_repeat	35501	NR_040601	74992	4930487H11Rik	ncRNA
peak_14441	chr14	32372309	32373418	+	Intergenic	(TTTTG)n|Simple_repeat|Simple_repeat	15510	NM_001034037	67085	1700024G13Rik	protein-coding
peak_17005	chr15	46813771	46814099	+	Intergenic	(TTTTG)n|Simple_repeat|Simple_repeat	190630	NR_045811	75281	4930548G14Rik	ncRNA
peak_42130	chr7	72747782	72748027	+	Intergenic	(TTTTG)n|Simple_repeat|Simple_repeat	354164	NR_046024	625243	Gm6567	ncRNA
peak_26521	chr2	105340696	105341089	+	intron (NM_028747, intron 3 of 3)	(TTTTG)n|Simple_repeat|Simple_repeat	58427	NM_009037	19672	Rcn1	protein-coding
peak_17395	chr15	68108362	68109095	+	intron (NR_152182, intron 11 of 13)	(TTTTG)n|Simple_repeat|Simple_repeat	150128	NM_001145888	380993	Zfat	protein-coding
peak_16262	chr14	124537162	124537855	+	intron (NM_207667, intron 1 of 4)	(TTTTG)n|Simple_repeat|Simple_repeat	139619	NM_207667	14169	Fgf14	protein-coding
peak_25610	chr2	55173232	55174052	+	Intergenic	(TTTTTG)n|Simple_repeat|Simple_repeat	-262328	NM_001304810	16519	Kcnj3	protein-coding
peak_38242	chr6	52466095	52467640	+	Intergenic	(TTTTTG)n|Simple_repeat|Simple_repeat	-25584	NR_046049	74304	1700094M24Rik	ncRNA
peak_28505	chr3	23660784	23661782	+	Intergenic	(TTTTTG)n|Simple_repeat|Simple_repeat	1122723	NM_001326288	635702	Naaladl2	protein-coding
peak_11285	chr13	4191520	4192014	+	intron (NM_013778, intron 1 of 8)	(TTTTTG)n|Simple_repeat|Simple_repeat	580	NM_013778	27384	Akr1c13	protein-coding
peak_22687	chr18	51190139	51190901	+	intron (NM_001081224, intron 1 of 1)	(TTTTTG)n|Simple_repeat|Simple_repeat	72622	NM_001081224	71373	Prr16	protein-coding
peak_1204	chr1	53809521	53809809	+	3' UTR (NM_001001883, exon 29 of 29)	3' UTR (NM_001001883, exon 29 of 29)	-24450	NM_133810	98267	Stk17b	protein-coding
peak_1674	chr1	78418497	78419252	+	3' UTR (NM_001004173, exon 5 of 5)	3' UTR (NM_001004173, exon 5 of 5)	70023	NR_102757	23874	Farsb	protein-coding
peak_27469	chr2	153055069	153055331	+	3' UTR (NM_001011732, exon 3 of 3)	3' UTR (NM_001011732, exon 3 of 3)	-10755	NM_145536	228788	Ccm2l	protein-coding
peak_36932	chr5	134557251	134557669	+	3' UTR (NM_001013751, exon 1 of 1)	3' UTR (NM_001013751, exon 1 of 1)	2711	NM_001013751	214292	Syna	protein-coding
peak_19779	chr16	94824123	94824836	+	3' UTR (NM_001025590, exon 3 of 3)	3' UTR (NM_001025590, exon 3 of 3)	32211	NM_001025590	16522	Kcnj6	protein-coding
peak_29875	chr3	95628892	95629141	+	3' UTR (NM_001026212, exon 3 of 3)	3' UTR (NM_001026212, exon 3 of 3)	4036	NM_001026212	56205	Ensa	protein-coding
peak_8091	chr11	80134559	80135346	+	3' UTR (NM_001029856, exon 23 of 23)	3' UTR (NM_001029856, exon 23 of 23)	7201	NM_183275	68550	Tefm	protein-coding
peak_23513	chr19	4889226	4889897	+	3' UTR (NM_001033128, exon 17 of 17)	3' UTR (NM_001033128, exon 17 of 17)	10871	NM_001168517	70605	Zdhhc24	protein-coding
peak_43092	chr7	121642782	121643421	+	3' UTR (NM_001033173, exon 16 of 16)	3' UTR (NM_001033173, exon 16 of 16)	53198	NR_131051	69407	1700025J12Rik	ncRNA
peak_47160	chr9	48656561	48657541	+	3' UTR (NM_001033324, exon 7 of 7)	3' UTR (NM_001033324, exon 7 of 7)	-51928	NM_010924	18113	Nnmt	protein-coding
peak_5177	chr10	56014960	56015340	+	3' UTR (NM_001033385, exon 33 of 33)	3' UTR (NM_001033385, exon 33 of 33)	-91767	NM_001163833	73390	Msl3l2	protein-coding
peak_8458	chr11	99327983	99329463	+	3' UTR (NM_001033397, exon 8 of 8)	3' UTR (NM_001033397, exon 8 of 8)	-5782	NM_133730	70810	Krt25	protein-coding
peak_4138	chr10	3127042	3128272	+	3' UTR (NM_001033977, exon 6 of 6)	3' UTR (NM_001033977, exon 6 of 6)	5536	NR_045946	619314	B020014A21Rik	ncRNA
peak_20588	chr17	34340901	34341186	+	3' UTR (NM_001033978, exon 5 of 5)	3' UTR (NM_001033978, exon 5 of 5)	3602	NM_010381	100504404	H2-Ea-ps	protein-coding
peak_38900	chr6	85112476	85114630	+	3' UTR (NM_001034902, exon 3 of 3)	3' UTR (NM_001034902, exon 3 of 3)	12541	NM_001034902	545861	Gm5878	protein-coding
peak_1887	chr1	85246360	85246887	+	3' UTR (NM_001037909, exon 7 of 7)	3' UTR (NM_001037909, exon 7 of 7)	23943	NM_175219	620078	C130026I21Rik	protein-coding
peak_23114	chr18	73592160	73592404	+	3' UTR (NM_001039214, exon 2 of 2)	3' UTR (NM_001039214, exon 2 of 2)	19577	NM_001039214	240396	Mex3c	protein-coding
peak_13544	chr13	108047748	108048165	+	3' UTR (NM_001048250, exon 3 of 3)	3' UTR (NM_001048250, exon 3 of 3)	3482	NM_001048250	75616	Smim15	protein-coding
peak_13420	chr13	101682567	101683549	+	3' UTR (NM_001077495, exon 16 of 16)	3' UTR (NM_001077495, exon 16 of 16)	9572	NM_001024955	18708	Pik3r1	protein-coding
peak_8531	chr11	104334613	104335164	+	3' UTR (NM_001081045, exon 14 of 14)	3' UTR (NM_001081045, exon 14 of 14)	103452	NM_001285456	17762	Mapt	protein-coding
peak_40218	chr6	148772528	148772902	+	3' UTR (NM_001081113, exon 25 of 25)	3' UTR (NM_001081113, exon 25 of 25)	58752	NM_001081113	320727	Ipo8	protein-coding
peak_4771	chr10	34039110	34039580	+	3' UTR (NM_001081165, exon 2 of 2)	3' UTR (NM_001081165, exon 2 of 2)	1748	NM_001162937	692132	Trappc3l	protein-coding
peak_20770	chr17	43457764	43459446	+	3' UTR (NM_001081178, exon 21 of 21)	3' UTR (NM_001081178, exon 21 of 21)	44168	NM_008585	17287	Mep1a	protein-coding
peak_29158	chr3	58464238	58465070	+	3' UTR (NM_001081229, exon 4 of 4)	3' UTR (NM_001081229, exon 4 of 4)	49934	NM_001081229	72033	Tsc22d2	protein-coding
peak_3431	chr1	162671917	162672904	+	3' UTR (NM_001081290, exon 35 of 35)	3' UTR (NM_001081290, exon 35 of 35)	-14191	NM_001177581	100038657	Myocos	protein-coding
peak_4291	chr10	9760344	9760720	+	3' UTR (NM_001081344, exon 26 of 26)	3' UTR (NM_001081344, exon 26 of 26)	75810	NR_038036	620417	Gm6150	ncRNA
peak_42141	chr7	73426769	73428192	+	3' UTR (NM_001081345, exon 39 of 39)	3' UTR (NM_001081345, exon 39 of 39)	-51706	NR_040325	319783	A730056A06Rik	ncRNA
peak_46463	chr9	14546819	14547810	+	3' UTR (NM_001081395, exon 13 of 13)	3' UTR (NM_001081395, exon 13 of 13)	46695	NM_023153	66070	Cwc15	protein-coding
peak_21753	chr18	4681978	4682219	+	3' UTR (NM_001081963, exon 4 of 4)	3' UTR (NM_001081963, exon 4 of 4)	47169	NM_001081963	240185	Jcad	protein-coding
peak_33699	chr4	144453944	144454199	+	3' UTR (NM_001085503, exon 4 of 4)	3' UTR (NM_001085503, exon 4 of 4)	9685	NM_001085503	230883	Aadacl3	protein-coding
peak_1424	chr1	64724723	64725994	+	3' UTR (NM_001097644, exon 10 of 10)	3' UTR (NM_001097644, exon 10 of 10)	12392	NM_001042659	14367	Fzd5	protein-coding
peak_11685	chr13	21806618	21807890	+	3' UTR (NM_001097979, exon 2 of 2)	3' UTR (NM_001097979, exon 2 of 2)	2945	NM_001097979	665596	Hist1h2bq	protein-coding
peak_33315	chr4	121613429	121615109	+	3' UTR (NM_001099309, exon 4 of 4)	3' UTR (NM_001099309, exon 4 of 4)	7856	NM_001099309	666927	Gm12887	protein-coding
peak_28760	chr3	36169508	36170640	+	3' UTR (NM_001101478, exon 4 of 4)	3' UTR (NM_001101478, exon 4 of 4)	18994	NM_001101478	241944	D3Ertd254e	protein-coding
peak_43865	chr8	13742410	13743456	+	3' UTR (NM_001101519, exon 4 of 4)	3' UTR (NM_001101519, exon 4 of 4)	-14723	NM_027276	69957	Cdc16	protein-coding
peak_39115	chr6	95126753	95127795	+	3' UTR (NM_001102670, exon 3 of 3)	3' UTR (NM_001102670, exon 3 of 3)	9394	NM_001008785	243574	Kbtbd8	protein-coding
peak_8442	chr11	98250297	98250573	+	3' UTR (NM_001109626, exon 14 of 14)	3' UTR (NM_001109626, exon 14 of 14)	-12171	NR_039579	100628613	Mir5119	ncRNA
peak_15338	chr14	67676303	67676713	+	3' UTR (NM_001110162, exon 15 of 15)	3' UTR (NM_001110162, exon 15 of 15)	39102	NM_001110162	108912	Cdca2	protein-coding
peak_2125	chr1	93015836	93016354	+	3' UTR (NM_001110315, exon 47 of 47)	3' UTR (NM_001110315, exon 47 of 47)	9761	NM_177587	208760	Aqp12	protein-coding
peak_5054	chr10	49100283	49100633	+	3' UTR (NM_001111268, exon 17 of 17)	3' UTR (NM_001111268, exon 17 of 17)	687479	NM_001358866	14806	Grik2	protein-coding
peak_32549	chr4	82294459	82295201	+	3' UTR (NM_001113210, exon 12 of 12)	3' UTR (NM_001113210, exon 12 of 12)	210949	NM_001286131	18028	Nfib	protein-coding
peak_35034	chr5	36491371	36492528	+	3' UTR (NM_001113364, exon 12 of 12)	3' UTR (NM_001113364, exon 12 of 12)	7361	NM_025725	66717	Ccdc96	protein-coding
peak_34478	chr5	14933607	14934455	+	3' UTR (NM_001122661, exon 5 of 5)	3' UTR (NM_001122661, exon 5 of 5)	4444	NM_001122661	624245	Speer4e	protein-coding
peak_1771	chr1	82443736	82444547	+	3' UTR (NM_001122685, exon 7 of 7)	3' UTR (NM_001122685, exon 7 of 7)	105092	NM_001122685	76867	Rhbdd1	protein-coding
peak_39643	chr6	120768661	120769310	+	3' UTR (NM_001128151, exon 19 of 19)	3' UTR (NM_001128151, exon 19 of 19)	-4783	NM_001081048	71803	Slc25a18	protein-coding
peak_8509	chr11	102890487	102891342	+	3' UTR (NM_001131020, exon 8 of 8)	3' UTR (NM_001131020, exon 8 of 8)	5745	NM_025766	66784	Fam187a	protein-coding
peak_12066	chr13	41276114	41276804	+	3' UTR (NM_001135577, exon 2 of 2)	3' UTR (NM_001135577, exon 2 of 2)	26615	NM_001135577	108934	Smim13	protein-coding
peak_5283	chr10	62269350	62270019	+	3' UTR (NM_001146100, exon 18 of 18)	3' UTR (NM_001146100, exon 18 of 18)	17246	NM_009314	21337	Tacr2	protein-coding
peak_18023	chr15	100218256	100218502	+	3' UTR (NM_001159361, exon 38 of 38)	3' UTR (NM_001159361, exon 38 of 38)	-9480	NM_007497	11908	Atf1	protein-coding
peak_38319	chr6	56102376	56102790	+	3' UTR (NM_001159960, exon 18 of 18)	3' UTR (NM_001159960, exon 18 of 18)	85068	NM_011153	19051	Ppp1r17	protein-coding
peak_30231	chr3	113279403	113281326	+	3' UTR (NM_001160150, exon 10 of 10)	3' UTR (NM_001160150, exon 10 of 10)	10947	NM_001042711	109959	Amy2a5	protein-coding
peak_36436	chr5	107641600	107642399	+	3' UTR (NM_001163461, exon 12 of 12)	3' UTR (NM_001163461, exon 12 of 12)	-8149	NR_046195	78443	A930041C12Rik	ncRNA
peak_30036	chr3	104006886	104007166	+	3' UTR (NM_001163467, exon 19 of 19)	3' UTR (NM_001163467, exon 19 of 19)	-38710	NR_030676	100125931	Phtf1os	ncRNA
peak_24135	chr19	36890842	36891513	+	3' UTR (NM_001163635, exon 27 of 27)	3' UTR (NM_001163635, exon 27 of 27)	28422	NM_028263	72514	Fgfbp3	protein-coding
peak_40757	chr7	18348330	18349780	+	3' UTR (NM_001163685, exon 3 of 3)	3' UTR (NM_001163685, exon 3 of 3)	5938	NM_001163685	26438	Psg18	protein-coding
peak_33517	chr4	134276666	134277089	+	3' UTR (NM_001163794, exon 3 of 3)	3' UTR (NM_001163794, exon 3 of 3)	10376	NM_001163794	230809	Pdik1l	protein-coding
peak_15188	chr14	60964208	60964503	+	3' UTR (NM_001164155, exon 10 of 10)	3' UTR (NM_001164155, exon 10 of 10)	73632	NM_001164155	29820	Tnfrsf19	protein-coding
peak_41737	chr7	55931143	55932083	+	3' UTR (NM_001164661, exon 32 of 32)	3' UTR (NM_001164661, exon 32 of 32)	30880	NM_001256132	93790	Nipa2	protein-coding
peak_27545	chr2	157014461	157014718	+	3' UTR (NM_001164663, exon 15 of 15)	3' UTR (NM_001164663, exon 15 of 15)	-7514	NM_025853	66934	Dsn1	protein-coding
peak_27544	chr2	157011971	157013285	+	3' UTR (NM_001164663, exon 15 of 15)	3' UTR (NM_001164663, exon 15 of 15)	-5553	NM_025853	66934	Dsn1	protein-coding
peak_31766	chr4	40734290	40734708	+	3' UTR (NM_001164672, exon 9 of 9)	3' UTR (NM_001164672, exon 9 of 9)	11569	NM_001164672	15502	Dnaja1	protein-coding
peak_20137	chr17	13376539	13377019	+	3' UTR (NM_001167578, exon 12 of 12)	3' UTR (NM_001167578, exon 12 of 12)	22207	NM_001167578	100041352	Tcp10c	protein-coding
peak_2884	chr1	133706055	133706724	+	3' UTR (NM_001167949, exon 21 of 21)	3' UTR (NM_001167949, exon 21 of 21)	-16281	NM_001159649	240754	Lax1	protein-coding
peak_17502	chr15	73579486	73580485	+	3' UTR (NM_001168255, exon 7 of 7)	3' UTR (NM_001168255, exon 7 of 7)	16541	NM_001168255	106068	Slc45a4	protein-coding
peak_33531	chr4	135370127	135370403	+	3' UTR (NM_001168498, exon 5 of 5)	3' UTR (NM_001168498, exon 5 of 5)	15407	NM_181047	230822	Ncmap	protein-coding
peak_5589	chr10	79608174	79608966	+	3' UTR (NM_001168624, exon 2 of 2)	3' UTR (NM_001168624, exon 2 of 2)	5448	NM_198614	237397	C2cd4c	protein-coding
peak_12205	chr13	47247044	47247708	+	3' UTR (NM_001170643, exon 8 of 8)	3' UTR (NM_001170643, exon 8 of 8)	53373	NM_001170643	218215	Rnf144b	protein-coding
peak_22288	chr18	31834774	31835295	+	3' UTR (NM_001170966, exon 6 of 6)	3' UTR (NM_001170966, exon 6 of 6)	30977	NM_001170970	74320	Wdr33	protein-coding
peak_18965	chr16	43980993	43981898	+	3' UTR (NM_001172107, exon 13 of 13)	3' UTR (NM_001172107, exon 13 of 13)	-2395	NM_001007460	332175	Zdhhc23	protein-coding
peak_23332	chr18	83004455	83005578	+	3' UTR (NM_001177464, exon 6 of 6)	3' UTR (NM_001177464, exon 6 of 6)	-84456	NR_033307	75853	4930592I03Rik	ncRNA
peak_27957	chr2	177475420	177477207	+	3' UTR (NM_001177568, exon 4 of 4)	3' UTR (NM_001177568, exon 4 of 4)	11571	NM_001177568	628308	Zfp970	protein-coding
peak_15057	chr14	54854436	54855048	+	3' UTR (NM_001177705, exon 2 of 2)	3' UTR (NM_001177705, exon 2 of 2)	5748	NM_183174	239099	Homez	protein-coding
peak_33939	chr4	147057881	147060939	+	3' UTR (NM_001177767, exon 5 of 5)	3' UTR (NM_001177767, exon 5 of 5)	9026	NR_045446	71270	4933438K21Rik	ncRNA
peak_26480	chr2	102812902	102813305	+	3' UTR (NM_001177785, exon 16 of 16)	3' UTR (NM_001177785, exon 16 of 16)	-66343	NR_153853	102637542	Gm13872	ncRNA
peak_48091	chr9	96319372	96319969	+	3' UTR (NM_001184710, exon 10 of 10)	3' UTR (NM_001184710, exon 10 of 10)	44045	NM_001357213	11933	Atp1b3	protein-coding
peak_36777	chr5	125788951	125789985	+	3' UTR (NM_001190352, exon 9 of 9)	3' UTR (NM_001190352, exon 9 of 9)	257050	NM_001190352	208151	Tmem132b	protein-coding
peak_6554	chr11	5055671	5056182	+	3' UTR (NM_001190406, exon 5 of 5)	3' UTR (NM_001190406, exon 5 of 5)	-2202	NM_145216	75668	Rasl10a	protein-coding
peak_45805	chr8	111003426	111004158	+	3' UTR (NM_001190800, exon 12 of 12)	3' UTR (NM_001190800, exon 12 of 12)	-5969	NM_007916	13680	Ddx19a	protein-coding
peak_8407	chr11	95273189	95273679	+	3' UTR (NM_001195004, exon 14 of 14)	3' UTR (NM_001195004, exon 14 of 14)	11905	NM_053093	93670	Tac4	protein-coding
peak_8825	chr11	120381953	120382871	+	3' UTR (NM_001195023, exon 17 of 17)	3' UTR (NM_001195023, exon 17 of 17)	-3666	NM_027980	71885	Faap100	protein-coding
peak_28222	chr3	9690222	9690522	+	3' UTR (NM_001195031, exon 9 of 9)	3' UTR (NM_001195031, exon 9 of 9)	-80287	NM_133218	170753	Zfp704	protein-coding
peak_27478	chr2	153618129	153618677	+	3' UTR (NM_001195390, exon 10 of 10)	3' UTR (NM_001195390, exon 10 of 10)	14378	NM_001195390	99311	Commd7	protein-coding
peak_24791	chr2	10591656	10592298	+	3' UTR (NM_001198808, exon 23 of 23)	3' UTR (NM_001198808, exon 23 of 23)	73822	NR_035418	100316831	Mir669h	ncRNA
peak_24786	chr2	10438136	10439329	+	3' UTR (NM_001198809, exon 6 of 6)	3' UTR (NM_001198809, exon 6 of 6)	-27931	NR_130333	100526481	Mir466m	ncRNA
peak_3593	chr1	170299549	170300712	+	3' UTR (NM_001198955, exon 3 of 3)	3' UTR (NM_001198955, exon 3 of 3)	6202	NM_001198955	665574	Gm7694	protein-coding
peak_19667	chr16	89014897	89016470	+	3' UTR (NM_001199334, exon 1 of 1)	3' UTR (NM_001199334, exon 1 of 1)	406	NM_001199334	100040201	Gm10229	protein-coding
peak_20606	chr17	35443346	35443587	+	3' UTR (NM_001201460, exon 7 of 7)	3' UTR (NM_001201460, exon 7 of 7)	4299	NM_001201460	110558	H2-Q9	protein-coding
peak_25934	chr2	72143529	72144321	+	3' UTR (NM_001204167, exon 6 of 6)	3' UTR (NM_001204167, exon 6 of 6)	89308	NM_001355478	56508	Rapgef4	protein-coding
peak_25169	chr2	30070813	30071075	+	3' UTR (NM_001204875, exon 8 of 8)	3' UTR (NM_001204875, exon 8 of 8)	4470	NM_001204875	56086	Set	protein-coding
peak_5360	chr10	67012940	67013377	+	3' UTR (NM_001204915, exon 9 of 9)	3' UTR (NM_001204915, exon 9 of 9)	8083	NR_110511	102634101	Gm31763	ncRNA
peak_4141	chr10	3257187	3258096	+	3' UTR (NM_001204916, exon 6 of 6)	3' UTR (NM_001204916, exon 6 of 6)	10130	NM_001204916	670558	H60c	protein-coding
peak_2069	chr1	90766788	90767700	+	3' UTR (NM_001243008, exon 44 of 44)	3' UTR (NM_001243008, exon 44 of 44)	76727	NM_001243009	12835	Col6a3	protein-coding
peak_33877	chr4	146535967	146541527	+	3' UTR (NM_001243138, exon 5 of 5)	3' UTR (NM_001243138, exon 5 of 5)	8126	NR_045468	67524	1700095A21Rik	ncRNA
peak_15456	chr14	75229181	75229625	+	3' UTR (NM_001247984, exon 16 of 16)	3' UTR (NM_001247984, exon 16 of 16)	-12884	NM_019775	56373	Cpb2	protein-coding
peak_19510	chr16	78541859	78544074	+	3' UTR (NM_001252440, exon 5 of 5)	3' UTR (NM_001252440, exon 5 of 5)	-17350	NR_040569	75818	4930478L05Rik	ncRNA
peak_10962	chr12	105491041	105492195	+	3' UTR (NM_001252508, exon 2 of 2)	3' UTR (NM_001252508, exon 2 of 2)	-21815	NR_102381	104932	AU015791	ncRNA
peak_29894	chr3	96434001	96434457	+	3' UTR (NM_001256180, exon 5 of 5)	3' UTR (NM_001256180, exon 5 of 5)	18077	NM_001256180	329716	BC107364	protein-coding
peak_9409	chr12	24043988	24044873	+	3' UTR (NM_001256489, exon 4 of 4)	3' UTR (NM_001256489, exon 4 of 4)	52839	NM_001256489	66808	9030624G23Rik	protein-coding
peak_44102	chr8	20629659	20649847	+	3' UTR (NM_001270553, exon 10 of 10).2	3' UTR (NM_001270553, exon 10 of 10).2	24826	NM_001270553	100861668	Gm21119	protein-coding
peak_13899	chr14	6259272	6260914	+	3' UTR (NM_001270812, exon 6 of 6)	3' UTR (NM_001270812, exon 6 of 6)	27157	NM_001270812	100861615	LOC100861615	protein-coding
peak_27745	chr2	165771145	165771676	+	3' UTR (NM_001271963, exon 16 of 16)	3' UTR (NM_001271963, exon 16 of 16)	86763	NM_001252585	228880	Zmynd8	protein-coding
peak_31205	chr4	8867194	8868157	+	3' UTR (NM_001277149, exon 38 of 38)	3' UTR (NM_001277149, exon 38 of 38)	116351	NM_001355382	320790	Chd7	protein-coding
peak_18455	chr16	17483752	17484303	+	3' UTR (NM_001277231, exon 2 of 2)	3' UTR (NM_001277231, exon 2 of 2)	-5650	NM_175178	72168	Aifm3	protein-coding
peak_44189	chr8	24060279	24060572	+	3' UTR (NM_001277239, exon 8 of 8)	3' UTR (NM_001277239, exon 8 of 8)	378521	NM_026931	69068	Tcim	protein-coding
peak_12395	chr13	55679475	55681100	+	3' UTR (NM_001282055, exon 23 of 23)	3' UTR (NM_001282055, exon 23 of 23)	-12837	NM_181278	78521	B230219D22Rik	protein-coding
peak_12285	chr13	51149076	51149399	+	3' UTR (NM_001283030, exon 5 of 5)	3' UTR (NM_001283030, exon 5 of 5)	14919	NM_011462	20729	Spin1	protein-coding
peak_34079	chr4	147874674	147875137	+	3' UTR (NM_001285922, exon 19 of 19)	3' UTR (NM_001285922, exon 19 of 19)	5926	NM_010244	14349	Fv1	protein-coding
peak_8535	chr11	104504596	104505105	+	3' UTR (NM_001285990, exon 18 of 18)	3' UTR (NM_001285990, exon 18 of 18)	-35989	NM_001359634	76719	Kansl1	protein-coding
peak_9693	chr12	36476997	36477271	+	3' UTR (NM_001289504, exon 5 of 5)	3' UTR (NM_001289504, exon 5 of 5)	61518	NR_037309	100499526	Mir3472	ncRNA
peak_37076	chr5	143247362	143248181	+	3' UTR (NM_001289590, exon 5 of 5)	3' UTR (NM_001289590, exon 5 of 5)	12608	NM_177681	231866	Zfp12	protein-coding
peak_40181	chr6	146832388	146833788	+	3' UTR (NM_001289680, exon 15 of 15)	3' UTR (NM_001289680, exon 15 of 15)	-17022	NM_027059	69371	Smco2	protein-coding
peak_1312	chr1	58754524	58754766	+	3' UTR (NM_001289704, exon 10 of 10)	3' UTR (NM_001289704, exon 10 of 10)	24093	NM_001293805	12633	Cflar	protein-coding
peak_34669	chr5	21810299	21811169	+	3' UTR (NM_001289788, exon 18 of 18)	3' UTR (NM_001289788, exon 18 of 18)	25451	NM_011188	19181	Psmc2	protein-coding
peak_35793	chr5	76210780	76211105	+	3' UTR (NM_001289826, exon 23 of 23)	3' UTR (NM_001289826, exon 23 of 23)	27062	NM_011626	21982	Tmem165	protein-coding
peak_11851	chr13	29907549	29907938	+	3' UTR (NM_001289920, exon 7 of 7)	3' UTR (NM_001289920, exon 7 of 7)	-52070	NR_131896	68916	Cdkal1	protein-coding
peak_25067	chr2	25518530	25519177	+	3' UTR (NM_001290413, exon 11 of 11)	3' UTR (NM_001290413, exon 11 of 11)	-17134	NM_001271777	69379	C8g	protein-coding
peak_6939	chr11	23489079	23489929	+	3' UTR (NM_001290655, exon 9 of 9)	3' UTR (NM_001290655, exon 9 of 9)	8535	NM_001290655	268390	Ahsa2	protein-coding
peak_7444	chr11	49673012	49673746	+	3' UTR (NM_001290741, exon 11 of 11)	3' UTR (NM_001290741, exon 11 of 11)	9784	NM_170727	68662	Scgb3a1	protein-coding
peak_907	chr1	38176017	38176257	+	3' UTR (NM_001290814, exon 22 of 22)	3' UTR (NM_001290814, exon 22 of 22)	44054	NR_151587	329123	Gm5099	ncRNA
peak_26858	chr2	122681445	122682273	+	3' UTR (NM_001290993, exon 6 of 6)	3' UTR (NM_001290993, exon 6 of 6)	20804	NM_011774	22785	Slc30a4	protein-coding
peak_27693	chr2	163013013	163013686	+	3' UTR (NM_001291154, exon 13 of 13)	3' UTR (NM_001291154, exon 13 of 13)	-4004	NM_172150	245866	Ift52	protein-coding
peak_30034	chr3	103741280	103741869	+	3' UTR (NM_001301306, exon 15 of 15)	3' UTR (NM_001301306, exon 15 of 15)	-3573	NM_133859	99543	Olfml3	protein-coding
peak_16348	chr15	7835587	7836445	+	3' UTR (NM_001301357, exon 2 of 2)	3' UTR (NM_001301357, exon 2 of 2)	20466	NM_001301357	14573	Gdnf	protein-coding
peak_40319	chr7	7282494	7283091	+	3' UTR (NM_001302386, exon 11 of 11)	3' UTR (NM_001302386, exon 11 of 11)	-4503	NR_003555	76229	Vmn2r29	protein-coding
peak_32084	chr4	57895596	57896307	+	3' UTR (NM_001304544, exon 9 of 9)	3' UTR (NM_001304544, exon 9 of 9)	20313	NM_178727	242484	D630039A03Rik	protein-coding
peak_5865	chr10	93965678	93967167	+	3' UTR (NM_001304572, exon 12 of 12)	3' UTR (NM_001304572, exon 12 of 12)	-2559	NR_029764	723908	Mir331	ncRNA
peak_13822	chr14	4353154	4354126	+	3' UTR (NM_001309398, exon 6 of 6)	3' UTR (NM_001309398, exon 6 of 6)	18877	NM_001309398	554327	2610042L04Rik	protein-coding
peak_34862	chr5	28202899	28203392	+	3' UTR (NM_001310511, exon 3 of 3)	3' UTR (NM_001310511, exon 3 of 3)	7023	NM_001310511	269637	Cnpy1	protein-coding
peak_42602	chr7	96907039	96907978	+	3' UTR (NM_001310762, exon 33 of 33)	3' UTR (NM_001310762, exon 33 of 33)	-44019	NM_153591	244141	Nars2	protein-coding
peak_47199	chr9	50664359	50664807	+	3' UTR (NM_001311069, exon 20 of 20)	3' UTR (NM_001311069, exon 20 of 20)	-4803	NM_145614	235339	Dlat	protein-coding
peak_27702	chr2	163570312	163570554	+	3' UTR (NM_001312907, exon 11 of 11)	3' UTR (NM_001312907, exon 11 of 11)	23278	NM_008261	15378	Hnf4a	protein-coding
peak_25260	chr2	34941972	34942279	+	3' UTR (NM_001326601, exon 10 of 10)	3' UTR (NM_001326601, exon 10 of 10)	19647	NM_009421	22029	Traf1	protein-coding
peak_12593	chr13	63509253	63509973	+	3' UTR (NM_001328514, exon 24 of 24)	3' UTR (NM_001328514, exon 24 of 24)	56122	NM_008957	19206	Ptch1	protein-coding
peak_20785	chr17	44083629	44083920	+	3' UTR (NM_001329619, exon 3 of 3)	3' UTR (NM_001329619, exon 3 of 3)	4972	NM_001329619	83965	Enpp5	protein-coding
peak_36957	chr5	136741533	136742197	+	3' UTR (NM_001346699, exon 13 of 13)	3' UTR (NM_001346699, exon 13 of 13)	47688	NM_001085387	59310	Myl10	protein-coding
peak_17890	chr15	93242929	93244062	+	3' UTR (NM_001346785, exon 8 of 8)	3' UTR (NM_001346785, exon 8 of 8)	31684	NM_001033275	223827	Gxylt1	protein-coding
peak_37905	chr6	34774773	34775132	+	3' UTR (NM_001347100, exon 14 of 14)	3' UTR (NM_001347100, exon 14 of 14)	-5480	NM_178630	76223	Agbl3	protein-coding
peak_39623	chr6	119350894	119352029	+	3' UTR (NM_001347427, exon 37 of 37)	3' UTR (NM_001347427, exon 37 of 37)	-20695	NM_172492	211187	Lrtm2	protein-coding
peak_39829	chr6	129428370	129428921	+	3' UTR (NM_001347475, exon 6 of 6)	3' UTR (NM_001347475, exon 6 of 6)	19783	NM_001205365	232414	Clec9a	protein-coding
peak_14536	chr14	36875072	36875730	+	3' UTR (NM_001347503, exon 8 of 8)	3' UTR (NM_001347503, exon 8 of 8)	44134	NM_001347503	72972	Ccser2	protein-coding
peak_17683	chr15	84383347	84384643	+	3' UTR (NM_001347543, exon 6 of 6)	3' UTR (NM_001347543, exon 6 of 6)	57876	NM_001162500	64099	Parvg	protein-coding
peak_15886	chr14	103080570	103081370	+	3' UTR (NM_001347601, exon 5 of 5)	3' UTR (NM_001347601, exon 5 of 5)	10754	NM_001033242	211286	Cln5	protein-coding
peak_48658	chr9	123461866	123462158	+	3' UTR (NM_001348167, exon 21 of 21)	3' UTR (NM_001348167, exon 21 of 21)	-16689	NM_013860	29806	Limd1	protein-coding
peak_31649	chr4	33944955	33945464	+	3' UTR (NM_001355021, exon 6 of 6)	3' UTR (NM_001355021, exon 6 of 6)	20616	NM_007726	12801	Cnr1	protein-coding
peak_32064	chr4	56992916	56993919	+	3' UTR (NM_001355492, exon 25 of 25)	3' UTR (NM_001355492, exon 25 of 25)	-3026	NM_001142965	230235	Frrs1l	protein-coding
peak_16295	chr15	5179781	5180825	+	3' UTR (NM_001355640, exon 8 of 8)	3' UTR (NM_001355640, exon 8 of 8)	-5187	NM_001355620	67515	Ttc33	protein-coding
peak_39019	chr6	90476926	90477176	+	3' UTR (NM_001355668, exon 3 of 3)	3' UTR (NM_001355668, exon 3 of 3)	14475	NM_023184	66277	Klf15	protein-coding
peak_45822	chr8	111966826	111967889	+	3' UTR (NM_001357186, exon 9 of 9)	3' UTR (NM_001357186, exon 9 of 9)	24945	NM_013925	30947	Adat1	protein-coding
peak_19314	chr16	64855611	64856775	+	3' UTR (NM_001357416, exon 3 of 3)	3' UTR (NM_001357416, exon 3 of 3)	4192	NM_178647	106143	Cggbp1	protein-coding
peak_48272	chr9	105032617	105034036	+	3' UTR (NM_001357439, exon 16 of 16)	3' UTR (NM_001357439, exon 16 of 16)	-19942	NM_053159	94062	Mrpl3	protein-coding
peak_48609	chr9	121454820	121455110	+	3' UTR (NM_001357972, exon 14 of 14)	3' UTR (NM_001357972, exon 14 of 14)	40729	NM_001284508	12424	Cck	protein-coding
peak_14420	chr14	31474557	31475090	+	3' UTR (NM_001359847, exon 6 of 6)	3' UTR (NM_001359847, exon 6 of 6)	19935	NM_001359850	67011	Mettl6	protein-coding
peak_20192	chr17	14949568	14949963	+	3' UTR (NM_001360983, exon 9 of 9)	3' UTR (NM_001360983, exon 9 of 9)	6581	NM_001083882	67912	1600012H06Rik	protein-coding
peak_10560	chr12	85086893	85087274	+	3' UTR (NM_001361238, exon 5 of 5)	3' UTR (NM_001361238, exon 5 of 5)	8532	NM_001361239	73422	Prox2	protein-coding
peak_10451	chr12	79175322	79175864	+	3' UTR (NM_001362269, exon 7 of 7)	3' UTR (NM_001362269, exon 7 of 7)	-3135	NM_016800	53612	Vti1b	protein-coding
peak_18045	chr15	101213175	101213748	+	3' UTR (NM_007395, exon 9 of 9)	3' UTR (NM_007395, exon 9 of 9)	-7786	NR_045996	105968	AU021063	ncRNA
peak_42353	chr7	84246103	84246822	+	3' UTR (NM_007488, exon 19 of 19)	3' UTR (NM_007488, exon 19 of 19)	-94569	NM_133722	70178	Abhd17c	protein-coding
peak_15058	chr14	54886342	54886642	+	3' UTR (NM_007537, exon 4 of 4)	3' UTR (NM_007537, exon 4 of 4)	3067	NM_007537	12050	Bcl2l2	protein-coding
peak_40942	chr7	25516552	25516839	+	3' UTR (NM_007543, exon 6 of 6)	3' UTR (NM_007543, exon 6 of 6)	23309	NM_001113368	26367	Ceacam2	protein-coding
peak_32849	chr4	98718011	98718478	+	3' UTR (NM_007704, exon 18 of 18)	3' UTR (NM_007704, exon 18 of 18)	-8510	NM_001081202	381591	L1td1	protein-coding
peak_31159	chr4	6266503	6266757	+	3' UTR (NM_007824, exon 6 of 6)	3' UTR (NM_007824, exon 6 of 6)	9001	NM_007824	13122	Cyp7a1	protein-coding
peak_26484	chr2	103265865	103266481	+	3' UTR (NM_007914, exon 9 of 9)	3' UTR (NM_007914, exon 9 of 9)	37023	NM_007914	13661	Ehf	protein-coding
peak_41147	chr7	34201596	34202336	+	3' UTR (NM_008155, exon 18 of 18)	3' UTR (NM_008155, exon 18 of 18)	-5296	NM_001360710	68079	Pdcd2l	protein-coding
peak_18633	chr16	26715663	26715922	+	3' UTR (NM_008364, exon 11 of 11)	3' UTR (NM_008364, exon 11 of 11)	39710	NR_105063	100504628	Gm20319	ncRNA
peak_11569	chr13	16029025	16029591	+	3' UTR (NM_008380, exon 5 of 5)	3' UTR (NM_008380, exon 5 of 5)	-5885	NR_155430	100503142	B230303A05Rik	pseudo
peak_21782	chr18	6203137	6203898	+	3' UTR (NM_008448, exon 26 of 26)	3' UTR (NM_008448, exon 26 of 26)	38007	NM_008448	16573	Kif5b	protein-coding
peak_32214	chr4	62507820	62508197	+	3' UTR (NM_008525, exon 12 of 12)	3' UTR (NM_008525, exon 12 of 12)	-5808	NM_024257	72748	Hdhd3	protein-coding
peak_32213	chr4	62505929	62506380	+	3' UTR (NM_008525, exon 12 of 12)	3' UTR (NM_008525, exon 12 of 12)	-3954	NM_024257	72748	Hdhd3	protein-coding
peak_29878	chr3	95662907	95663194	+	3' UTR (NM_008562, exon 3 of 3)	3' UTR (NM_008562, exon 3 of 3)	4329	NM_008562	17210	Mcl1	protein-coding
peak_48160	chr9	99387649	99388145	+	3' UTR (NM_008624, exon 6 of 6)	3' UTR (NM_008624, exon 6 of 6)	-29367	NM_177775	272636	Esyt3	protein-coding
peak_8374	chr11	93958777	93959798	+	3' UTR (NM_008704, exon 5 of 5)	3' UTR (NM_008704, exon 5 of 5)	-3031	NM_008705	18103	Nme2	protein-coding
peak_24051	chr19	32822909	32823298	+	3' UTR (NM_008960, exon 9 of 9)	3' UTR (NM_008960, exon 9 of 9)	65526	NM_008960	19211	Pten	protein-coding
peak_14848	chr14	44852226	44852794	+	3' UTR (NM_008962, exon 2 of 2)	3' UTR (NM_008962, exon 2 of 2)	6865	NM_008962	19214	Ptgdr	protein-coding
peak_14463	chr14	33639097	33639624	+	3' UTR (NM_008978, exon 12 of 12)	3' UTR (NM_008978, exon 12 of 12)	50090	NM_008978	19256	Ptpn20	protein-coding
peak_47490	chr9	65185774	65186350	+	3' UTR (NM_008988, exon 14 of 14)	3' UTR (NM_008988, exon 14 of 14)	-28628	NM_177460	214424	Parp16	protein-coding
peak_3581	chr1	169692815	169693848	+	3' UTR (NM_009063, exon 5 of 5)	3' UTR (NM_009063, exon 5 of 5)	37830	NM_001313705	19737	Rgs5	protein-coding
peak_25316	chr2	37577507	37578491	+	3' UTR (NM_009261, exon 18 of 18)	3' UTR (NM_009261, exon 18 of 18)	61373	NM_177383	338346	Gpr21	protein-coding
peak_36857	chr5	129022899	129023213	+	3' UTR (NM_009391, exon 7 of 7)	3' UTR (NM_009391, exon 7 of 7)	2900	NM_009391	19384	Ran	protein-coding
peak_32243	chr4	63833149	63834328	+	3' UTR (NM_009403, exon 4 of 4)	3' UTR (NM_009403, exon 4 of 4)	27546	NM_009403	21949	Tnfsf8	protein-coding
peak_28674	chr3	32339789	32340199	+	3' UTR (NM_009517, exon 6 of 6)	3' UTR (NM_009517, exon 6 of 6)	-25495	NR_027966	67576	4930429B21Rik	ncRNA
peak_30055	chr3	104946233	104946709	+	3' UTR (NM_009520, exon 5 of 5)	3' UTR (NM_009520, exon 5 of 5)	15238	NM_009520	22414	Wnt2b	protein-coding
peak_40509	chr7	10489110	10490167	+	3' UTR (NM_009577, exon 4 of 4)	3' UTR (NM_009577, exon 4 of 4)	5743	NM_009577	22775	Zik1	protein-coding
peak_16931	chr15	42426492	42426760	+	3' UTR (NM_009640, exon 9 of 9)	3' UTR (NM_009640, exon 9 of 9)	250351	NM_009640	11600	Angpt1	protein-coding
peak_45787	chr8	109862099	109862544	+	3' UTR (NM_009677, exon 24 of 24)	3' UTR (NM_009677, exon 24 of 24)	-6282	NM_001122594	244650	Phlpp2	protein-coding
peak_37310	chr6	4076708	4077568	+	3' UTR (NM_009748, exon 4 of 4)	3' UTR (NM_009748, exon 4 of 4)	9792	NM_009748	12068	Bet1	protein-coding
peak_40236	chr6	149560780	149561964	+	3' UTR (NM_009753, exon 9 of 9)	3' UTR (NM_009753, exon 9 of 9)	-4710	NM_001360951	436100	Gm21814	protein-coding
peak_22318	chr18	33193144	33193586	+	3' UTR (NM_009793, exon 11 of 11)	3' UTR (NM_009793, exon 11 of 11)	20497	NM_001347624	170459	Stard4	protein-coding
peak_48673	chr9	124030498	124030883	+	3' UTR (NM_009914, exon 2 of 2)	3' UTR (NM_009914, exon 2 of 2)	8719	NM_009914	12771	Ccr3	protein-coding
peak_33191	chr4	115533087	115533922	+	3' UTR (NM_010011, exon 13 of 13)	3' UTR (NM_010011, exon 13 of 13)	15217	NM_010011	13117	Cyp4a10	protein-coding
peak_22818	chr18	58010052	58010427	+	3' UTR (NM_010181, exon 65 of 65)	3' UTR (NM_010181, exon 65 of 65)	131561	NM_009194	20496	Slc12a2	protein-coding
peak_22432	chr18	38840568	38841085	+	3' UTR (NM_010197, exon 4 of 4)	3' UTR (NM_010197, exon 4 of 4)	-51630	NM_001033789	545253	Gm5820	protein-coding
peak_30719	chr3	142618262	142618702	+	3' UTR (NM_010259, exon 11 of 11)	3' UTR (NM_010259, exon 11 of 11)	-2181	NM_010260	14469	Gbp2	protein-coding
peak_46582	chr9	20966441	20967628	+	3' UTR (NM_010333, exon 2 of 2)	3' UTR (NM_010333, exon 2 of 2)	-7146	NM_001199432	13433	Dnmt1	protein-coding
peak_6321	chr10	120361801	120362458	+	3' UTR (NM_010441, exon 5 of 5)	3' UTR (NM_010441, exon 5 of 5)	-27394	NR_040626	320626	9230105E05Rik	ncRNA
peak_34921	chr5	30624103	30625220	+	3' UTR (NM_010608, exon 2 of 2)	3' UTR (NM_010608, exon 2 of 2)	-23275	NR_049199	100885838	Mir5625	ncRNA
peak_27372	chr2	148438015	148438262	+	3' UTR (NM_010740, exon 2 of 2)	3' UTR (NM_010740, exon 2 of 2)	5397	NM_010740	17064	Cd93	protein-coding
peak_42859	chr7	110870920	110871514	+	3' UTR (NM_010826, exon 20 of 20)	3' UTR (NM_010826, exon 20 of 20)	-8264	NM_053247	114332	Lyve1	protein-coding
peak_6549	chr11	4938970	4939257	+	3' UTR (NM_010904, exon 4 of 4)	3' UTR (NM_010904, exon 4 of 4)	-8408	NM_001243043	11764	Ap1b1	protein-coding
peak_20408	chr17	24076383	24077327	+	3' UTR (NM_011062, exon 14 of 14)	3' UTR (NM_011062, exon 14 of 14)	-3370	NM_027008	69259	Kctd5	protein-coding
peak_2082	chr1	91417147	91418135	+	3' UTR (NM_011066, exon 23 of 23)	3' UTR (NM_011066, exon 23 of 23)	-3603	NM_001360900	55927	Hes6	protein-coding
peak_3507	chr1	165866405	165866731	+	3' UTR (NM_011137, exon 17 of 17)	3' UTR (NM_011137, exon 17 of 17)	68380	NM_198933	18986	Pou2f1	protein-coding
peak_17796	chr15	89142498	89143123	+	3' UTR (NM_011161, exon 12 of 12)	3' UTR (NM_011161, exon 12 of 12)	-2107	NM_013871	29857	Mapk12	protein-coding
peak_33502	chr4	132777848	132778595	+	3' UTR (NM_011284, exon 9 of 9)	3' UTR (NM_011284, exon 9 of 9)	9861	NM_011284	19891	Rpa2	protein-coding
peak_40095	chr6	142826353	142827327	+	3' UTR (NM_011374, exon 5 of 5)	3' UTR (NM_011374, exon 5 of 5)	12609	NR_045707	665037	Gm7457	ncRNA
peak_34218	chr4	155155709	155156003	+	3' UTR (NM_011385, exon 7 of 7)	3' UTR (NM_011385, exon 7 of 7)	66679	NM_011385	20481	Ski	protein-coding
peak_8302	chr11	90478056	90478407	+	3' UTR (NM_011505, exon 18 of 18)	3' UTR (NM_011505, exon 18 of 18)	-87314	NM_172563	217082	Hlf	protein-coding
peak_25098	chr2	26906657	26907817	+	3' UTR (NM_011513, exon 3 of 3)	3' UTR (NM_011513, exon 3 of 3)	3405	NM_001033908	20933	Med22	protein-coding
peak_48662	chr9	123594292	123595015	+	3' UTR (NM_011731, exon 11 of 11)	3' UTR (NM_011731, exon 11 of 11)	37912	NM_011731	22599	Slc6a20b	protein-coding
peak_45493	chr8	93972317	93973286	+	3' UTR (NM_011787, exon 14 of 14)	3' UTR (NM_011787, exon 14 of 14)	39839	NM_011787	23802	Amfr	protein-coding
peak_43853	chr8	13419518	13419759	+	3' UTR (NM_011881, exon 7 of 7)	3' UTR (NM_011881, exon 7 of 7)	14557	NM_011881	24013	Grk1	protein-coding
peak_3624	chr1	171888953	171889243	+	3' UTR (NM_013489, exon 9 of 9)	3' UTR (NM_013489, exon 9 of 9)	-28364	NM_001347186	30925	Slamf6	protein-coding
peak_38045	chr6	42313819	42314541	+	3' UTR (NM_013491, exon 23 of 23)	3' UTR (NM_013491, exon 23 of 23)	10460	NM_001113327	76156	Fam131b	protein-coding
peak_39774	chr6	126736131	126737671	+	3' UTR (NM_013568, exon 1 of 2)	3' UTR (NM_013568, exon 1 of 2)	3773	NM_013568	16494	Kcna6	protein-coding
peak_26530	chr2	105697851	105698552	+	3' UTR (NM_013627, exon 13 of 13)	3' UTR (NM_013627, exon 13 of 13)	15738	NM_001310146	18508	Pax6	protein-coding
peak_47577	chr9	69384922	69385257	+	3' UTR (NM_013646, exon 11 of 11)	3' UTR (NM_013646, exon 11 of 11)	-12909	NM_145618	93697	Ice2	protein-coding
peak_20087	chr17	13017240	13017486	+	3' UTR (NM_013671, exon 5 of 5)	3' UTR (NM_013671, exon 5 of 5)	9524	NM_013671	20656	Sod2	protein-coding
peak_2351	chr1	105520470	105520791	+	3' UTR (NM_013784, exon 31 of 31)	3' UTR (NM_013784, exon 31 of 31)	143046	NM_013784	27392	Pign	protein-coding
peak_18828	chr16	36493474	36494217	+	3' UTR (NM_013803, exon 7 of 7)	3' UTR (NM_013803, exon 7 of 7)	-38453	NM_025288	20863	Stfa3	protein-coding
peak_11719	chr13	23419865	23420117	+	3' UTR (NM_013924, exon 3 of 3)	3' UTR (NM_013924, exon 3 of 3)	3875	NM_013924	30946	Abt1	protein-coding
peak_33646	chr4	141815445	141816160	+	3' UTR (NM_015733, exon 9 of 9)	3' UTR (NM_015733, exon 9 of 9)	10203	NM_007919	13706	Cela2a	protein-coding
peak_31666	chr4	34568559	34570010	+	3' UTR (NM_015824, exon 20 of 20)	3' UTR (NM_015824, exon 20 of 20)	18669	NM_001007589	433693	Akirin2	protein-coding
peak_8018	chr11	76729824	76730096	+	3' UTR (NM_016810, exon 9 of 9)	3' UTR (NM_016810, exon 9 of 9)	33618	NM_016810	53334	Gosr1	protein-coding
peak_4908	chr10	41528526	41529237	+	3' UTR (NM_016898, exon 6 of 6)	3' UTR (NM_016898, exon 6 of 6)	9381	NM_016898	53599	Cd164	protein-coding
peak_44168	chr8	23172852	23174035	+	3' UTR (NM_018743, exon 13 of 13)	3' UTR (NM_018743, exon 13 of 13)	20172	NM_029002	74561	Nkx6-3	protein-coding
peak_40779	chr7	19632480	19632883	+	3' UTR (NM_019649, exon 14 of 14)	3' UTR (NM_019649, exon 14 of 14)	-3243	NM_001290457	19698	Relb	protein-coding
peak_47446	chr9	62880924	62881479	+	3' UTR (NM_019663, exon 14 of 14)	3' UTR (NM_019663, exon 14 of 14)	-19177	NR_003965	677044	Gm10653	pseudo
peak_46007	chr8	119323108	119323701	+	3' UTR (NM_019707, exon 14 of 14)	3' UTR (NM_019707, exon 14 of 14)	-21134	NM_024219	68196	Hsbp1	protein-coding
peak_15082	chr14	55882319	55882940	+	3' UTR (NM_019820, exon 3 of 3)	3' UTR (NM_019820, exon 3 of 3)	1627	NM_019820	56410	Cbln3	protein-coding
peak_18871	chr16	38242624	38244715	+	3' UTR (NM_019827, exon 11 of 11)	3' UTR (NM_019827, exon 11 of 11)	51155	NM_010936	18171	Nr1i2	protein-coding
peak_36534	chr5	112420722	112420998	+	3' UTR (NM_019982, exon 17 of 17)	3' UTR (NM_019982, exon 17 of 17)	-25490	NM_001357011	72898	Asphd2	protein-coding
peak_30562	chr3	132178617	132179370	+	3' UTR (NM_020265, exon 4 of 4)	3' UTR (NM_020265, exon 4 of 4)	93701	NM_020265	56811	Dkk2	protein-coding
peak_9999	chr12	55601300	55601808	+	3' UTR (NM_020287, exon 1 of 1)	3' UTR (NM_020287, exon 1 of 1)	2637	NM_020287	56856	Insm2	protein-coding
peak_37588	chr6	18321023	18321539	+	3' UTR (NM_021050, exon 27 of 27)	3' UTR (NM_021050, exon 27 of 27)	150594	NM_021050	12638	Cftr	protein-coding
peak_1682	chr1	78818951	78819314	+	3' UTR (NM_021342, exon 2 of 2)	3' UTR (NM_021342, exon 2 of 2)	2221	NM_021342	57814	Kcne4	protein-coding
peak_37798	chr6	29909192	29910476	+	3' UTR (NM_021414, exon 17 of 17)	3' UTR (NM_021414, exon 17 of 17)	-7179	NR_104576	320609	Strip2	protein-coding
peak_27714	chr2	164154372	164155474	+	3' UTR (NM_021420, exon 11 of 11)	3' UTR (NM_021420, exon 11 of 11)	16190	NM_008435	16538	Kcns1	protein-coding
peak_45484	chr8	93302236	93302842	+	3' UTR (NM_021456, exon 14 of 14)	3' UTR (NM_021456, exon 14 of 14)	-22803	NM_144930	234564	Ces1f	protein-coding
peak_27664	chr2	161523154	161523788	+	3' UTR (NM_021464, exon 30 of 30)	3' UTR (NM_021464, exon 30 of 30)	-414385	NR_126509	71389	Chd6	protein-coding
peak_14968	chr14	51104892	51105742	+	3' UTR (NM_021472, exon 2 of 2)	3' UTR (NM_021472, exon 2 of 2)	9317	NM_007447	11727	Ang	protein-coding
peak_31857	chr4	46115015	46115955	+	3' UTR (NM_021883, exon 10 of 10)	3' UTR (NM_021883, exon 10 of 10)	22990	NM_001355375	272027	Tstd2	protein-coding
peak_23981	chr19	29385374	29385751	+	3' UTR (NM_021893, exon 7 of 7)	3' UTR (NM_021893, exon 7 of 7)	18124	NM_021893	60533	Cd274	protein-coding
peak_20996	chr17	54275503	54276338	+	3' UTR (NM_022025, exon 9 of 9)	3' UTR (NM_022025, exon 9 of 9)	23114	NM_022025	63993	Slc5a7	protein-coding
peak_2124	chr1	92984951	92985472	+	3' UTR (NM_022320, exon 2 of 2)	3' UTR (NM_022320, exon 2 of 2)	6308	NM_022320	64095	Gpr35	protein-coding
peak_25132	chr2	28688015	28688321	+	3' UTR (NM_022887, exon 23 of 23)	3' UTR (NM_022887, exon 23 of 23)	11483	NM_027283	69987	Spaca9	protein-coding
peak_37341	chr6	5431685	5432375	+	3' UTR (NM_023048, exon 6 of 6)	3' UTR (NM_023048, exon 6 of 6)	41620	NM_001355662	65255	Asb4	protein-coding
peak_21183	chr17	65924535	65925162	+	3' UTR (NM_023053, exon 5 of 5)	3' UTR (NM_023053, exon 5 of 5)	26339	NM_023053	65960	Twsg1	protein-coding
peak_18554	chr16	22381920	22383031	+	3' UTR (NM_023794, exon 13 of 13)	3' UTR (NM_023794, exon 13 of 13)	55893	NM_001358428	104156	Etv5	protein-coding
peak_47932	chr9	87704460	87705659	+	3' UTR (NM_023814, exon 8 of 8)	3' UTR (NM_023814, exon 8 of 8)	26201	NM_023814	76365	Tbx18	protein-coding
peak_46165	chr8	126931041	126932155	+	3' UTR (NM_024214, exon 5 of 5)	3' UTR (NM_024214, exon 5 of 5)	14323	NM_024214	67952	Tomm20	protein-coding
peak_4985	chr10	45369321	45369857	+	3' UTR (NM_024285, exon 8 of 8)	3' UTR (NM_024285, exon 8 of 8)	33827	NM_024285	23828	Bves	protein-coding
peak_32205	chr4	62297530	62297935	+	3' UTR (NM_025286, exon 4 of 4)	3' UTR (NM_025286, exon 4 of 4)	6185	NM_001290518	20530	Slc31a2	protein-coding
peak_42753	chr7	105804128	105804690	+	3' UTR (NM_025301, exon 3 of 3)	3' UTR (NM_025301, exon 3 of 3)	6678	NM_025301	27397	Mrpl17	protein-coding
peak_20828	chr17	46775194	46775505	+	3' UTR (NM_025433, exon 7 of 7)	3' UTR (NM_025433, exon 7 of 7)	2714	NM_025966	67101	2310039H08Rik	protein-coding
peak_33574	chr4	138458302	138458695	+	3' UTR (NM_025451, exon 2 of 2)	3' UTR (NM_025451, exon 2 of 2)	3350	NM_025451	66259	Camk2n1	protein-coding
peak_45725	chr8	107183551	107183930	+	3' UTR (NM_025558, exon 5 of 5)	3' UTR (NM_025558, exon 5 of 5)	33079	NM_025558	66427	Cyb5b	protein-coding
peak_38340	chr6	57688471	57689594	+	3' UTR (NM_025574, exon 2 of 2)	3' UTR (NM_025574, exon 2 of 2)	3046	NM_025574	66459	Pyurf	protein-coding
peak_11676	chr13	21466773	21467720	+	3' UTR (NM_025719, exon 1 of 1)	3' UTR (NM_025719, exon 1 of 1)	1255	NM_025719	66707	Nkapl	protein-coding
peak_21015	chr17	57044299	57044542	+	3' UTR (NM_025877, exon 10 of 10)	3' UTR (NM_025877, exon 10 of 10)	-2766	NM_001346527	103775	Slc25a41	protein-coding
peak_40203	chr6	147631708	147632271	+	3' UTR (NM_025911, exon 13 of 13)	3' UTR (NM_025911, exon 13 of 13)	-58252	NR_033636	100039727	1700049E15Rik	ncRNA
peak_12017	chr13	37971599	37972408	+	3' UTR (NM_025965, exon 8 of 8)	3' UTR (NM_025965, exon 8 of 8)	22205	NM_025965	107513	Ssr1	protein-coding
peak_32060	chr4	56750890	56751852	+	3' UTR (NM_026079, exon 37 of 37)	3' UTR (NM_026079, exon 37 of 37)	7949	NM_009611	11470	Actl7a	protein-coding
peak_43104	chr7	122037428	122037723	+	3' UTR (NM_026140, exon 9 of 9)	3' UTR (NM_026140, exon 9 of 9)	-16377	NM_028758	74105	Gga2	protein-coding
peak_6535	chr11	3886554	3886943	+	3' UTR (NM_026150, exon 3 of 3)	3' UTR (NM_026150, exon 3 of 3)	8378	NM_026150	67430	4921536K21Rik	protein-coding
peak_18067	chr15	102706982	102707575	+	3' UTR (NM_026192, exon 15 of 15)	3' UTR (NM_026192, exon 15 of 15)	14900	NM_026192	67488	Calcoco1	protein-coding
peak_31914	chr4	48183008	48183286	+	3' UTR (NM_026343, exon 8 of 8)	3' UTR (NM_026343, exon 8 of 8)	30068	NR_035484	100316708	Mir1958	ncRNA
peak_47468	chr9	64137041	64137463	+	3' UTR (NM_026507, exon 19 of 19)	3' UTR (NM_026507, exon 19 of 19)	20105	NM_145835	235435	Lctl	protein-coding
peak_36750	chr5	123927633	123928699	+	3' UTR (NM_026603, exon 8 of 8)	3' UTR (NM_026603, exon 8 of 8)	-2523	NM_001134767	208908	Ccdc62	protein-coding
peak_29727	chr3	90225590	90226342	+	3' UTR (NM_026677, exon 8 of 8)	3' UTR (NM_026677, exon 8 of 8)	5182	NM_026677	68328	Rab13	protein-coding
peak_42273	chr7	80345547	80346066	+	3' UTR (NM_026812, exon 4 of 4)	3' UTR (NM_026812, exon 4 of 4)	2669	NM_026812	68695	Hddc3	protein-coding
peak_31775	chr4	41291883	41292754	+	3' UTR (NM_026893, exon 9 of 9)	3' UTR (NM_026893, exon 9 of 9)	-17183	NM_026872	68926	Ubap2	protein-coding
peak_36596	chr5	115342796	115343241	+	3' UTR (NM_026933, exon 2 of 2)	3' UTR (NM_026933, exon 2 of 2)	1771	NM_026933	69076	Triap1	protein-coding
peak_23004	chr18	67404175	67405656	+	3' UTR (NM_027130, exon 17 of 17)	3' UTR (NM_027130, exon 17 of 17)	14184	NM_026473	67951	Tubb6	protein-coding
peak_25985	chr2	74519396	74520112	+	3' UTR (NM_027133, exon 13 of 13)	3' UTR (NM_027133, exon 13 of 13)	59194	NM_001110209	69605	Lnpk	protein-coding
peak_40244	chr7	3660360	3660856	+	3' UTR (NM_027203, exon 4 of 4)	3' UTR (NM_027203, exon 4 of 4)	4646	NR_039587	100628594	Mir3572	ncRNA
peak_43645	chr8	4137294	4137913	+	3' UTR (NM_027343, exon 8 of 8)	3' UTR (NM_027343, exon 8 of 8)	2867	NM_027343	70192	Cd209g	protein-coding
peak_35023	chr5	36002320	36002638	+	3' UTR (NM_027373, exon 17 of 17)	3' UTR (NM_027373, exon 17 of 17)	109160	NM_027373	70292	Afap1	protein-coding
peak_14190	chr14	20319217	20320900	+	3' UTR (NM_027475, exon 14 of 14)	3' UTR (NM_027475, exon 14 of 14)	25368	NR_153364	67725	Nudt13	protein-coding
peak_46345	chr9	8997052	8997688	+	3' UTR (NM_027823, exon 23 of 23)	3' UTR (NM_027823, exon 23 of 23)	97537	NM_008829	18667	Pgr	protein-coding
peak_5754	chr10	88324060	88324823	+	3' UTR (NM_027878, exon 7 of 7)	3' UTR (NM_027878, exon 7 of 7)	32634	NM_027878	71712	Dram1	protein-coding
peak_1832	chr1	84906660	84907030	+	3' UTR (NM_027921, exon 5 of 5)	3' UTR (NM_027921, exon 5 of 5)	28238	NM_027921	71781	Slc16a14	protein-coding
peak_14771	chr14	43342137	43343034	+	3' UTR (NM_027940, exon 5 of 5)	3' UTR (NM_027940, exon 5 of 5)	5226	NM_027940	71826	1700001F09Rik	protein-coding
peak_37494	chr6	13084837	13085698	+	3' UTR (NM_027992, exon 9 of 9)	3' UTR (NM_027992, exon 9 of 9)	15508	NM_027992	71900	Tmem106b	protein-coding
peak_26966	chr2	127576565	127577078	+	3' UTR (NM_028141, exon 6 of 6)	3' UTR (NM_028141, exon 6 of 6)	7856	NM_028141	72180	Zfp661	protein-coding
peak_34867	chr5	28415496	28416613	+	3' UTR (NM_028234, exon 19 of 19)	3' UTR (NM_028234, exon 19 of 19)	-50930	NR_015562	654796	9530036O11Rik	ncRNA
peak_47203	chr9	50879734	50880311	+	3' UTR (NM_028614, exon 15 of 15)	3' UTR (NM_028614, exon 15 of 15)	23098	NM_028614	73699	Ppp2r1b	protein-coding
peak_47424	chr9	61953166	61955063	+	3' UTR (NM_028748, exon 8 of 8)	3' UTR (NM_028748, exon 8 of 8)	-7315	NM_024245	71819	Kif23	protein-coding
peak_48376	chr9	110982517	110982904	+	3' UTR (NM_028838, exon 9 of 9)	3' UTR (NM_028838, exon 9 of 9)	-6789	NR_152179	791282	Gm10030	ncRNA
peak_14421	chr14	31508298	31508612	+	3' UTR (NM_028932, exon 6 of 6)	3' UTR (NM_028932, exon 6 of 6)	13376	NM_028932	74427	Eaf1	protein-coding
peak_44237	chr8	25980426	25981110	+	3' UTR (NM_029037, exon 5 of 5)	3' UTR (NM_029037, exon 5 of 5)	-4024	NM_029884	52120	Hgsnat	protein-coding
peak_4360	chr10	12940389	12940647	+	3' UTR (NM_029075, exon 3 of 3)	3' UTR (NM_029075, exon 3 of 3)	-17391	NR_038027	320273	B230208H11Rik	ncRNA
peak_40109	chr6	143203336	143204112	+	3' UTR (NM_029250, exon 8 of 8)	3' UTR (NM_029250, exon 8 of 8)	36494	NM_029250	75320	Etnk1	protein-coding
peak_21728	chr18	3435991	3436483	+	3' UTR (NM_029402, exon 21 of 21)	3' UTR (NM_029402, exon 21 of 21)	53012	NM_029402	71745	Cul2	protein-coding
peak_17600	chr15	79612185	79612469	+	3' UTR (NM_029407, exon 18 of 18)	3' UTR (NM_029407, exon 18 of 18)	-7218	NM_010059	13404	Dmc1	protein-coding
peak_45937	chr8	116571866	116572134	+	3' UTR (NM_029441, exon 7 of 7)	3' UTR (NM_029441, exon 7 of 7)	66985	NM_029297	75465	Dynlrb2	protein-coding
peak_464	chr1	11300973	11301615	+	3' UTR (NM_029525, exon 40 of 40)	3' UTR (NM_029525, exon 40 of 40)	37331	NM_001033636	109294	Prex2	protein-coding
peak_14484	chr14	34511401	34512081	+	3' UTR (NM_030062, exon 3 of 3)	3' UTR (NM_030062, exon 3 of 3)	-9195	NM_009758	12166	Bmpr1a	protein-coding
peak_39813	chr6	128814824	128815141	+	3' UTR (NM_030599, exon 6 of 6)	3' UTR (NM_030599, exon 6 of 6)	11333	NM_030599	80782	Klrb1b	protein-coding
peak_28134	chr3	5414386	5415127	+	3' UTR (NM_030708, exon 11 of 11)	3' UTR (NM_030708, exon 11 of 11)	161492	NM_001163305	19302	Pex2	protein-coding
peak_18030	chr15	100503728	100504631	+	3' UTR (NM_033476, exon 16 of 16)	3' UTR (NM_033476, exon 16 of 16)	-8940	NM_153407	207785	Csrnp2	protein-coding
peak_996	chr1	43034801	43035119	+	3' UTR (NM_053107, exon 2 of 2)	3' UTR (NM_053107, exon 2 of 2)	57526	NM_001357299	73122	Tgfbrap1	protein-coding
peak_23002	chr18	67318422	67318915	+	3' UTR (NM_053261, exon 8 of 8)	3' UTR (NM_053261, exon 8 of 8)	-24896	NM_007702	12683	Cidea	protein-coding
peak_27736	chr2	165405631	165405997	+	3' UTR (NM_054055, exon 13 of 13)	3' UTR (NM_054055, exon 13 of 13)	-5420	NM_029021	74614	Ocstamp	protein-coding
peak_27471	chr2	153268301	153268641	+	3' UTR (NM_080463, exon 7 of 7)	3' UTR (NM_080463, exon 7 of 7)	-22945	NM_008444	16569	Kif3b	protein-coding
peak_14541	chr14	37079125	37079627	+	3' UTR (NM_130878, exon 17 of 17)	3' UTR (NM_130878, exon 17 of 17)	11328	NM_173418	239038	Lrit2	protein-coding
peak_48569	chr9	119042433	119042803	+	3' UTR (NM_133710, exon 8 of 8)	3' UTR (NM_133710, exon 8 of 8)	-10160	NM_011700	22351	Vill	protein-coding
peak_48456	chr9	114756580	114757338	+	3' UTR (NM_133978, exon 5 of 5)	3' UTR (NM_133978, exon 5 of 5)	25034	NM_133978	102545	Cmtm7	protein-coding
peak_48337	chr9	108303461	108303734	+	3' UTR (NM_133986, exon 3 of 3)	3' UTR (NM_133986, exon 3 of 3)	2562	NM_001311156	102791	Tcta	protein-coding
peak_17962	chr15	96572629	96573703	+	3' UTR (NM_134086, exon 16 of 16)	3' UTR (NM_134086, exon 16 of 16)	68796	NM_134086	105727	Slc38a1	protein-coding
peak_20483	chr17	28970778	28971757	+	3' UTR (NM_134115, exon 14 of 14)	3' UTR (NM_134115, exon 14 of 14)	18051	NM_025888	66989	Kctd20	protein-coding
peak_27063	chr2	132309682	132310378	+	3' UTR (NM_138651, exon 13 of 13)	3' UTR (NM_138651, exon 13 of 13)	24091	NM_001291039	110911	Cds2	protein-coding
peak_8098	chr11	80354028	80354596	+	3' UTR (NM_139228, exon 9 of 9)	3' UTR (NM_139228, exon 9 of 9)	23703	NM_027472	70591	5730455P16Rik	protein-coding
peak_17623	chr15	80936931	80937803	+	3' UTR (NM_144812, exon 25 of 25)	3' UTR (NM_144812, exon 25 of 25)	-2672	NR_039573	100628612	Mir5113	ncRNA
peak_22141	chr18	24486725	24487524	+	3' UTR (NM_144861, exon 7 of 7)	3' UTR (NM_144861, exon 7 of 7)	16253	NM_026529	68046	2700062C07Rik	protein-coding
peak_35351	chr5	52534344	52534860	+	3' UTR (NM_144945, exon 7 of 7)	3' UTR (NM_144945, exon 7 of 7)	31704	NM_144945	246316	Lgi2	protein-coding
peak_29731	chr3	90391608	90392002	+	3' UTR (NM_145540, exon 30 of 30)	3' UTR (NM_145540, exon 30 of 30)	-1867	NM_001316688	26568	Slc27a3	protein-coding
peak_30078	chr3	105727511	105727809	+	3' UTR (NM_145541, exon 8 of 8)	3' UTR (NM_145541, exon 8 of 8)	22202	NM_001163356	109050	Fam212b	protein-coding
peak_33514	chr4	134004971	134005805	+	3' UTR (NM_145833, exon 4 of 4)	3' UTR (NM_145833, exon 4 of 4)	-4524	NM_026144	67422	Dhdds	protein-coding
peak_35547	chr5	63910461	63910715	+	3' UTR (NM_145923, exon 7 of 7)	3' UTR (NM_145923, exon 7 of 7)	58309	NM_145923	100532	Rell1	protein-coding
peak_44204	chr8	24532535	24533416	+	3' UTR (NM_145949, exon 10 of 10)	3' UTR (NM_145949, exon 10 of 10)	43358	NM_145949	209176	Ido2	protein-coding
peak_33503	chr4	132827534	132828123	+	3' UTR (NM_146154, exon 7 of 7)	3' UTR (NM_146154, exon 7 of 7)	15306	NM_001355198	100336	Ppp1r8	protein-coding
peak_47336	chr9	57601529	57602372	+	3' UTR (NM_146223, exon 3 of 3)	3' UTR (NM_146223, exon 3 of 3)	4331	NM_146223	235415	Cplx3	protein-coding
peak_24840	chr2	13002370	13003397	+	3' UTR (NM_153155, exon 2 of 2)	3' UTR (NM_153155, exon 2 of 2)	7981	NM_153155	227580	C1ql3	protein-coding
peak_48308	chr9	106893521	106894042	+	3' UTR (NM_153413, exon 53 of 53)	3' UTR (NM_153413, exon 53 of 53)	-1843	NM_029103	74840	Manf	protein-coding
peak_23018	chr18	68265085	68265679	+	3' UTR (NM_153794, exon 4 of 4)	3' UTR (NM_153794, exon 4 of 4)	-4409	NR_106078	102465702	Mir7219	ncRNA
peak_37698	chr6	24444629	24445722	+	3' UTR (NM_172535, exon 13 of 13)	3' UTR (NM_172535, exon 13 of 13)	69892	NM_172535	214704	Iqub	protein-coding
peak_14895	chr14	47241108	47241577	+	3' UTR (NM_172598, exon 25 of 25)	3' UTR (NM_172598, exon 25 of 25)	35515	NM_001360532	218973	Wdhd1	protein-coding
peak_26836	chr2	121546669	121548491	+	3' UTR (NM_172673, exon 15 of 15)	3' UTR (NM_172673, exon 15 of 15)	40857	NM_001290986	241627	Wdr76	protein-coding
peak_31752	chr4	40204010	40204284	+	3' UTR (NM_172689, exon 18 of 18)	3' UTR (NM_172689, exon 18 of 18)	35678	NM_172689	230073	Ddx58	protein-coding
peak_35070	chr5	38303300	38304105	+	3' UTR (NM_172709, exon 7 of 7)	3' UTR (NM_172709, exon 7 of 7)	-15807	NM_013503	13492	Drd5	protein-coding
peak_36459	chr5	108502085	108502391	+	3' UTR (NM_172716, exon 11 of 11)	3' UTR (NM_172716, exon 11 of 11)	40906	NM_172716	69587	Pcgf3	protein-coding
peak_41149	chr7	34236930	34237284	+	3' UTR (NM_172741, exon 13 of 13)	3' UTR (NM_172741, exon 13 of 13)	-6771	NM_008155	14751	Gpi1	protein-coding
peak_9131	chr12	16535754	16536404	+	3' UTR (NM_172950, exon 20 of 20)	3' UTR (NM_172950, exon 20 of 20)	53691	NM_001130412	14245	Lpin1	protein-coding
peak_34647	chr5	20760744	20761058	+	3' UTR (NM_172992, exon 18 of 18)	3' UTR (NM_172992, exon 18 of 18)	121223	NM_172992	68770	Phtf2	protein-coding
peak_34932	chr5	31480938	31482080	+	3' UTR (NM_172993, exon 14 of 14)	3' UTR (NM_172993, exon 14 of 14)	-4350	NM_026296	67656	4930548H24Rik	protein-coding
peak_45858	chr8	113643302	113643719	+	3' UTR (NM_173015, exon 5 of 5)	3' UTR (NM_173015, exon 5 of 5)	297	NM_001048145	668110	Syce1l	protein-coding
peak_19384	chr16	69856681	69857378	+	3' UTR (NM_173069, exon 6 of 6)	3' UTR (NM_173069, exon 6 of 6)	6715	NM_173069	224318	Speer2	protein-coding
peak_47502	chr9	66039595	66040292	+	3' UTR (NM_173185, exon 14 of 14)	3' UTR (NM_173185, exon 14 of 14)	-20226	NM_011149	19035	Ppib	protein-coding
peak_45361	chr8	88750770	88751024	+	3' UTR (NM_173369, exon 17 of 17)	3' UTR (NM_173369, exon 17 of 17)	53869	NM_001128171	74256	Cyld	protein-coding
peak_36237	chr5	98880393	98881399	+	3' UTR (NM_173404, exon 3 of 3)	3' UTR (NM_173404, exon 3 of 3)	26481	NM_001310677	110075	Bmp3	protein-coding
peak_17149	chr15	54463214	54464105	+	3' UTR (NM_173422, exon 6 of 6)	3' UTR (NM_173422, exon 6 of 6)	52885	NM_173422	239447	Colec10	protein-coding
peak_42278	chr7	80588729	80589008	+	3' UTR (NM_173863, exon 15 of 15)	3' UTR (NM_173863, exon 15 of 15)	-47149	NR_040343	100504375	Gm15880	ncRNA
peak_31421	chr4	21995450	21995757	+	3' UTR (NM_175234, exon 6 of 6)	3' UTR (NM_175234, exon 6 of 6)	64277	NM_175234	76132	Faxc	protein-coding
peak_2858	chr1	131935464	131935717	+	3' UTR (NM_175294, exon 7 of 7)	3' UTR (NM_175294, exon 7 of 7)	25132	NM_001145804	98415	Nucks1	protein-coding
peak_27785	chr2	168748359	168749176	+	3' UTR (NM_175303, exon 4 of 4)	3' UTR (NM_175303, exon 4 of 4)	-6631	NM_001289446	11981	Atp9a	protein-coding
peak_14398	chr14	30035782	30038627	+	3' UTR (NM_175343, exon 8 of 8)	3' UTR (NM_175343, exon 8 of 8)	14571	NM_175343	218865	Chdh	protein-coding
peak_19801	chr16	96066534	96067525	+	3' UTR (NM_176928, exon 5 of 5)	3' UTR (NM_176928, exon 5 of 5)	15399	NM_145125	93871	Brwd1	protein-coding
peak_13796	chr14	3855353	3855598	+	3' UTR (NM_177135, exon 6 of 8)	3' UTR (NM_177135, exon 6 of 8)	9230	NM_177135	320333	D830030K20Rik	protein-coding
peak_39142	chr6	96831666	96832533	+	3' UTR (NM_177233, exon 6 of 6)	3' UTR (NM_177233, exon 6 of 6)	228312	NM_177233	320701	Fam19a4	protein-coding
peak_44621	chr8	47096132	47096551	+	3' UTR (NM_177304, exon 8 of 8)	3' UTR (NM_177304, exon 8 of 8)	109454	NM_177304	320981	Enpp6	protein-coding
peak_19913	chr17	6043264	6043805	+	3' UTR (NM_177311, exon 16 of 16)	3' UTR (NM_177311, exon 16 of 16)	35954	NM_001290698	20975	Synj2	protein-coding
peak_45262	chr8	83084114	83084525	+	3' UTR (NM_177378, exon 7 of 7)	3' UTR (NM_177378, exon 7 of 7)	-81033	NM_027758	71310	Tbc1d9	protein-coding
peak_39558	chr6	116021554	116022344	+	3' UTR (NM_177412, exon 6 of 6)	3' UTR (NM_177412, exon 6 of 6)	-26944	NM_026376	67784	Plxnd1	protein-coding
peak_18748	chr16	32387622	32387914	+	3' UTR (NM_177633, exon 11 of 11)	3' UTR (NM_177633, exon 11 of 11)	-12738	NM_001160402	277203	Tm4sf19	protein-coding
peak_23990	chr19	29809225	29809960	+	3' UTR (NM_177721, exon 1 of 1)	3' UTR (NM_177721, exon 1 of 1)	3382	NM_177721	240614	Ranbp6	protein-coding
peak_41192	chr7	35774760	35775246	+	3' UTR (NM_177739, exon 7 of 7)	3' UTR (NM_177739, exon 7 of 7)	-20549	NM_178704	233115	Dpy19l3	protein-coding
peak_3242	chr1	152508937	152509432	+	3' UTR (NM_177756, exon 12 of 12)	3' UTR (NM_177756, exon 12 of 12)	109317	NM_177756	269132	Colgalt2	protein-coding
peak_39480	chr6	113167785	113168680	+	3' UTR (NM_177763, exon 4 of 4)	3' UTR (NM_177763, exon 4 of 4)	27152	NM_177763	269788	Lhfpl4	protein-coding
peak_45069	chr8	72479781	72480404	+	3' UTR (NM_177766, exon 6 of 6)	3' UTR (NM_177766, exon 6 of 6)	-4859	NM_001359024	27967	Cherp	protein-coding
peak_14360	chr14	28476263	28477518	+	3' UTR (NM_177814, exon 16 of 16)	3' UTR (NM_177814, exon 16 of 16)	-28583	NM_009524	22418	Wnt5a	protein-coding
peak_9608	chr12	31930130	31930381	+	3' UTR (NM_177993, exon 9 of 9)	3' UTR (NM_177993, exon 9 of 9)	19990	NM_153198	73389	Hbp1	protein-coding
peak_33016	chr4	105035667	105036192	+	3' UTR (NM_178143, exon 9 of 9)	3' UTR (NM_178143, exon 9 of 9)	73969	NM_001356568	108079	Prkaa2	protein-coding
peak_7891	chr11	70985373	70985768	+	3' UTR (NM_178367, exon 12 of 12)	3' UTR (NM_178367, exon 12 of 12)	-2544	NM_007573	12261	C1qbp	protein-coding
peak_18452	chr16	17261755	17262059	+	3' UTR (NM_178922, exon 3 of 3)	3' UTR (NM_178922, exon 3 of 3)	-14393	NM_177473	224019	Tmem191c	protein-coding
peak_39244	chr6	100866471	100866727	+	3' UTR (NM_182939, exon 9 of 9)	3' UTR (NM_182939, exon 9 of 9)	32961	NM_182939	232314	Ppp4r2	protein-coding
peak_43507	chr7	140152604	140152848	+	3' UTR (NM_183147, exon 2 of 2)	3' UTR (NM_183147, exon 2 of 2)	1933	NM_183147	212518	Sprn	protein-coding
peak_23870	chr19	24678746	24679105	+	3' UTR (NM_183160, exon 2 of 2)	3' UTR (NM_183160, exon 2 of 2)	4917	NM_183160	226040	Tmem252	protein-coding
peak_23626	chr19	11273474	11274649	+	3' UTR (NM_183190, exon 5 of 5)	3' UTR (NM_183190, exon 5 of 5)	-7910	NM_007641	12482	Ms4a1	protein-coding
peak_37338	chr6	5265094	5265443	+	3' UTR (NM_183308, exon 9 of 9)	3' UTR (NM_183308, exon 9 of 9)	-9035	NM_173006	269823	Pon3	protein-coding
peak_37791	chr6	29374305	29374729	+	3' UTR (NM_184053, exon 7 of 7)	3' UTR (NM_184053, exon 7 of 7)	5996	NM_007538	12057	Opn1sw	protein-coding
peak_22944	chr18	64393765	64394585	+	3' UTR (NM_194268, exon 2 of 2)	3' UTR (NM_194268, exon 2 of 2)	53811	NM_194268	225631	Onecut2	protein-coding
peak_8190	chr11	84042418	84043069	+	3' UTR (NM_194341, exon 20 of 20)	3' UTR (NM_194341, exon 20 of 20)	25614	NM_019819	56405	Dusp14	protein-coding
peak_891	chr1	37418652	37419558	+	3' UTR (NM_198006, exon 3 of 3)	3' UTR (NM_198006, exon 3 of 3)	10998	NM_198006	76178	Coa5	protein-coding
peak_26008	chr2	75667971	75668255	+	3' UTR (NM_198090, exon 11 of 11)	3' UTR (NM_198090, exon 11 of 11)	8823	NR_033513	627828	Gm6793	pseudo
peak_18495	chr16	20233790	20234697	+	3' UTR (NM_198599, exon 3 of 3)	3' UTR (NM_198599, exon 3 of 3)	7115	NM_198599	208158	Map6d1	protein-coding
peak_30674	chr3	139708787	139709608	+	3' UTR (NM_198659, exon 14 of 14)	3' UTR (NM_198659, exon 14 of 14)	71562	NR_153353	102635321	Gm32693	ncRNA
peak_15293	chr14	65396217	65396598	+	3' UTR (NM_199029, exon 10 of 10)	3' UTR (NM_199029, exon 10 of 10)	29065	NM_001205075	18155	Pnoc	protein-coding
peak_30414	chr3	123368387	123369167	+	3' UTR (NM_201638, exon 11 of 11)	3' UTR (NM_201638, exon 11 of 11)	17213	NM_201638	210529	Mettl14	protein-coding
peak_21115	chr17	62603868	62604124	+	3' UTR (NM_207654, exon 5 of 5)	3' UTR (NM_207654, exon 5 of 5)	277321	NM_207654	13640	Efna5	protein-coding
peak_48254	chr9	104289307	104290057	+	3' UTR (NM_207668, exon 11 of 11)	3' UTR (NM_207668, exon 11 of 11)	-26752	NM_001359740	235567	Dnajc13	protein-coding
peak_21029	chr17	57511398	57512318	+	intron (NM_001104591, intron 6 of 6)	4.5SRNA|scRNA|scRNA	33456	NM_001104591	224916	Vmn2r120	protein-coding
peak_2140	chr1	93991460	93991824	+	5' UTR (NM_001039219, exon 2 of 8)	5' UTR (NM_001039219, exon 2 of 8)	1137	NM_001039219	619597	Gal3st2c	protein-coding
peak_6643	chr11	8615392	8616150	+	5' UTR (NM_001083587, exon 2 of 31)	5' UTR (NM_001083587, exon 2 of 31)	48764	NM_001083587	319939	Tns3	protein-coding
peak_45126	chr8	75448559	75449399	+	5' UTR (NM_001164235, exon 1 of 14)	5' UTR (NM_001164235, exon 1 of 14)	285	NM_027944	71831	Iqcm	protein-coding
peak_12605	chr13	64497017	64497895	+	5' UTR (NM_001195435, exon 1 of 3)	5' UTR (NM_001195435, exon 1 of 3)	336	NM_001195435	68880	Fam240b	protein-coding
peak_27055	chr2	131918760	131919009	+	5' UTR (NM_001278256, exon 3 of 4)	5' UTR (NM_001278256, exon 3 of 4)	8956	NM_001278259	111368	Prn	protein-coding
peak_27036	chr2	130839330	130839581	+	5' UTR (NM_001311147, exon 1 of 37)	5' UTR (NM_001311147, exon 1 of 37)	232	NM_001311147	228602	4930402H24Rik	protein-coding
peak_1608	chr1	75216345	75217018	+	5' UTR (NM_001313724, exon 3 of 3)	5' UTR (NM_001313724, exon 3 of 3)	2613	NM_009447	22145	Tuba4a	protein-coding
peak_2417	chr1	109993886	109994140	+	5' UTR (NM_001316743, exon 2 of 12)	5' UTR (NM_001316743, exon 2 of 12)	10290	NM_172853	241201	Cdh7	protein-coding
peak_19804	chr16	96273327	96273930	+	5' UTR (NM_001358389, exon 1 of 4)	5' UTR (NM_001358389, exon 1 of 4)	115	NM_001358389	93961	B3galt5	protein-coding
peak_29807	chr3	93560467	93561458	+	5' UTR (NM_009112, exon 2 of 3)	5' UTR (NM_009112, exon 2 of 3)	5845	NM_009112	20194	S100a10	protein-coding
peak_15085	chr14	55944411	55944661	+	5' UTR (NM_010780, exon 1 of 5)	5' UTR (NM_010780, exon 1 of 5)	139	NM_010780	17228	Cma1	protein-coding
peak_36582	chr5	114896921	114897840	+	5' UTR (NM_011854, exon 1 of 6)	5' UTR (NM_011854, exon 1 of 6)	446	NM_001359181	23962	Oasl2	protein-coding
peak_31776	chr4	41428572	41429365	+	5' UTR (NM_024241, exon 2 of 13)	5' UTR (NM_024241, exon 2 of 13)	35880	NM_024241	109242	Kif24	protein-coding
peak_48483	chr9	115936794	115937504	+	5' UTR (NM_028638, exon 2 of 15)	5' UTR (NM_028638, exon 2 of 15)	27694	NM_028638	73748	Gadl1	protein-coding
peak_23569	chr19	8591122	8591660	+	5' UTR (NM_031194, exon 1 of 12)	5' UTR (NM_031194, exon 1 of 12)	137	NM_001164634	19879	Slc22a8	protein-coding
peak_18625	chr16	26463207	26463477	+	5' UTR (NM_053241, exon 1 of 5)	5' UTR (NM_053241, exon 1 of 5)	207	NM_053241	114141	Cldn16	protein-coding
peak_42701	chr7	102742700	102743382	+	5' UTR (NM_130866, exon 4 of 4)	5' UTR (NM_130866, exon 4 of 4)	10886	NM_147113	259117	Olfr560	protein-coding
peak_7725	chr11	62728434	62728930	+	5' UTR (NM_133208, exon 1 of 5)	5' UTR (NM_133208, exon 1 of 5)	411	NM_133208	170740	Zfp287	protein-coding
peak_39864	chr6	131313251	131313992	+	5' UTR (NM_172891, exon 1 of 9)	5' UTR (NM_172891, exon 1 of 9)	206	NM_172891	243659	Styk1	protein-coding
peak_32694	chr4	89687904	89688713	+	5' UTR (NM_175647, exon 1 of 2)	5' UTR (NM_175647, exon 1 of 2)	110	NM_175647	242523	Dmrta1	protein-coding
peak_30299	chr3	117360492	117360774	+	5' UTR (NM_177664, exon 1 of 7)	5' UTR (NM_177664, exon 1 of 7)	243	NM_177664	229791	Plppr4	protein-coding
peak_48625	chr9	122287457	122287987	+	intron (NM_001271873, intron 1 of 12)	5S|rRNA|rRNA	6701	NM_001271873	102566	Ano10	protein-coding
peak_48506	chr9	116813691	116814799	+	intron (NM_001172124, intron 5 of 13)	5S|rRNA|rRNA	438238	NM_178660	207181	Rbms3	protein-coding
peak_6819	chr11	17547946	17548757	+	Intergenic	7SK|RNA|RNA	290663	NM_001330649	57316	C1d	protein-coding
peak_35170	chr5	43454042	43454698	+	Intergenic	A-rich|Low_complexity|Low_complexity	-61199	NM_001135172	109323	C1qtnf7	protein-coding
peak_10388	chr12	76156086	76157058	+	intron (NM_010157, intron 4 of 8)	A-rich|Low_complexity|Low_complexity	20687	NR_104386	13983	Esr2	protein-coding
peak_25977	chr2	74247594	74249259	+	Intergenic	A-rich|Low_complexity|Low_complexity	59291	NR_040501	73962	4930441J16Rik	ncRNA
peak_32817	chr4	97210891	97211149	+	Intergenic	A-rich|Low_complexity|Low_complexity	-370923	NM_001122952	18027	Nfia	protein-coding
peak_29228	chr3	63843420	63844071	+	intron (NM_183191, intron 1 of 22)	A-rich|Low_complexity|Low_complexity	7246	NM_001177732	269437	Plch1	protein-coding
peak_1409	chr1	63995881	63996558	+	Intergenic	A-rich|Low_complexity|Low_complexity	31492	NR_027824	433315	Gm13749	ncRNA
peak_18582	chr16	23701587	23702744	+	Intergenic	A-rich|Low_complexity|Low_complexity	92246	NM_023386	67775	Rtp4	protein-coding
peak_9397	chr12	23627828	23628226	+	Intergenic	A-rich|Low_complexity|Low_complexity	469242	NM_001256489	66808	9030624G23Rik	protein-coding
peak_20791	chr17	44367006	44367733	+	Intergenic	A-rich|Low_complexity|Low_complexity	178797	NM_172621	224796	Clic5	protein-coding
peak_13228	chr13	92582188	92582631	+	Intergenic	A-rich|Low_complexity|Low_complexity	-6177	NM_030237	79401	Spz1	protein-coding
peak_11316	chr13	5971641	5972539	+	Intergenic	A-rich|Low_complexity|Low_complexity	110601	NM_011803	23849	Klf6	protein-coding
peak_16342	chr15	7616713	7617292	+	Intergenic	A-rich|Low_complexity|Low_complexity	-193046	NM_010275	14573	Gdnf	protein-coding
peak_36902	chr5	133052060	133052302	+	Intergenic	A-rich|Low_complexity|Low_complexity	-509838	NM_177047	319974	Auts2	protein-coding
peak_3038	chr1	141582547	141582994	+	Intergenic	A-rich|Low_complexity|Low_complexity	-926368	NR_040604	75910	4930590L20Rik	ncRNA
peak_36873	chr5	130257907	130258339	+	intron (NR_153350, intron 1 of 15)	A-rich|Low_complexity|Low_complexity	1086	NM_001015876	100929	Tyw1	protein-coding
peak_38851	chr6	82867807	82869049	+	Intergenic	A-rich|Low_complexity|Low_complexity	13425	NR_040520	69652	2310069B03Rik	ncRNA
peak_22197	chr18	27397623	27397996	+	Intergenic	A-rich|Low_complexity|Low_complexity	-1162355	NR_045398	320624	4930474G06Rik	ncRNA
peak_44785	chr8	56928115	56929679	+	Intergenic	A-rich|Low_complexity|Low_complexity	377763	NM_015791	50753	Fbxo8	protein-coding
peak_30436	chr3	124459492	124460587	+	Intergenic	A-rich|Low_complexity|Low_complexity	-34000	NM_001357195	71824	1700006A11Rik	protein-coding
peak_20372	chr17	23180783	23181909	+	intron (NM_001357697, intron 4 of 5)	A-rich|Low_complexity|Low_complexity	11882	NM_009555	22700	Zfp40	protein-coding
peak_29291	chr3	66882436	66882761	+	Intergenic	A-rich|Low_complexity|Low_complexity	96213	NM_001302358	20429	Shox2	protein-coding
peak_40768	chr7	18861702	18862399	+	Intergenic	A-rich|Low_complexity|Low_complexity	22084	NM_153760	243864	Mill2	protein-coding
peak_22277	chr18	31138260	31138840	+	intron (NM_009065, intron 4 of 4)	A-rich|Low_complexity|Low_complexity	178578	NM_009065	19762	Rit2	protein-coding
peak_22947	chr18	64446533	64446808	+	Intergenic	A-rich|Low_complexity|Low_complexity	42428	NM_001348055	14151	Fech	protein-coding
peak_40791	chr7	20279564	20280243	+	Intergenic	A-rich|Low_complexity|Low_complexity	-46075	NM_001166742	667259	Vmn1r118	protein-coding
peak_6631	chr11	7867359	7868365	+	Intergenic	A-rich|Low_complexity|Low_complexity	-653939	NM_008343	16009	Igfbp3	protein-coding
peak_15026	chr14	53644318	53644742	+	Intergenic	A-rich|Low_complexity|Low_complexity	-605064	NR_155501	102632039	Gm30214	ncRNA
peak_44332	chr8	30560069	30560728	+	Intergenic	A-rich|Low_complexity|Low_complexity	-7997	NR_045856	71314	4933433F19Rik	ncRNA
peak_26828	chr2	121211901	121212765	+	intron (NM_013735, intron 17 of 27)	A-rich|Low_complexity|Low_complexity	41165	NM_001290824	51885	Tubgcp4	protein-coding
peak_34919	chr5	30566799	30567690	+	Intergenic	A-rich|Low_complexity|Low_complexity	-20926	NM_010608	16527	Kcnk3	protein-coding
peak_18813	chr16	35854766	35855607	+	intron (NM_001039530, intron 6 of 16)	A-rich|Low_complexity|Low_complexity	16196	NM_001039530	547253	Parp14	protein-coding
peak_27368	chr2	148290500	148291394	+	Intergenic	A-rich|Low_complexity|Low_complexity	-104430	NM_009219	20608	Sstr4	protein-coding
peak_7009	chr11	26067512	26069043	+	intron (NR_027973, intron 1 of 5)	A-rich|Low_complexity|Low_complexity	-133963	NR_105791	102466154	Mir6372	ncRNA
peak_20244	chr17	17135581	17136312	+	intron (NM_011765, intron 1 of 3)	A-rich|Low_complexity|Low_complexity	14563	NM_011765	22759	Zfp97	protein-coding
peak_24518	chr19	55479757	55480393	+	intron (NM_001360431, intron 6 of 8)	AmnSINE1|SINE|Deu	164018	NM_016862	53611	Vti1a	protein-coding
peak_48490	chr9	116163920	116165023	+	intron (NM_009371, intron 1 of 7)	Arthur1|DNA|hAT-Tip100	10892	NM_009371	21813	Tgfbr2	protein-coding
peak_36050	chr5	90877032	90877591	+	Intergenic	Arthur1|DNA|hAT-Tip100	-13934	NM_008176	14825	Cxcl1	protein-coding
peak_37436	chr6	10446079	10447277	+	Intergenic	Arthur1|DNA|hAT-Tip100	527700	NR_033776	57866	AA545190	ncRNA
peak_33021	chr4	105254193	105255119	+	Intergenic	Arthur1A|DNA|hAT-Tip100	97309	NM_080555	67916	Plpp3	protein-coding
peak_42090	chr7	70524564	70525517	+	Intergenic	Arthur1A|DNA|hAT-Tip100	-158294	NM_183261	11819	Nr2f2	protein-coding
peak_45382	chr8	89505648	89505923	+	Intergenic	Arthur1B|DNA|hAT-Tip100	-461623	NM_021390	58198	Sall1	protein-coding
peak_14414	chr14	31235602	31236576	+	Intergenic	AT_rich|Low_complexity|Low_complexity	15226	NR_153761	71838	Phf7	protein-coding
peak_14202	chr14	21135387	21136205	+	intron (NM_134079, intron 3 of 10)	AT_rich|Low_complexity|Low_complexity	59644	NM_001243041	11534	Adk	protein-coding
peak_42625	chr7	98337689	98338824	+	Intergenic	AT_rich|Low_complexity|Low_complexity	-17048	NM_001360615	66190	Acer3	protein-coding
peak_2709	chr1	124737175	124738173	+	Intergenic	AT_rich|Low_complexity|Low_complexity	-692115	NM_199021	269109	Dpp10	protein-coding
peak_32013	chr4	54261522	54262651	+	Intergenic	AT_rich|Low_complexity|Low_complexity	436041	NM_028053	52076	Tmem38b	protein-coding
peak_30854	chr3	148936888	148938025	+	intron (NM_001081298, intron 1 of 23)	AT_rich|Low_complexity|Low_complexity	17179	NM_001081298	99633	Adgrl2	protein-coding
peak_40601	chr7	14437468	14438448	+	intron (NM_175250, intron 1 of 6)	AT_rich|Low_complexity|Low_complexity	593	NM_001199306	76971	Sult2a8	protein-coding
peak_17152	chr15	54761946	54762692	+	Intergenic	AT_rich|Low_complexity|Low_complexity	16391	NM_010930	18133	Nov	protein-coding
peak_25638	chr2	57010783	57011473	+	Intergenic	AT_rich|Low_complexity|Low_complexity	103910	NM_013613	18227	Nr4a2	protein-coding
peak_13027	chr13	81341276	81342305	+	intron (NM_054053, intron 83 of 89)	AT_rich|Low_complexity|Low_complexity	291354	NM_054053	110789	Adgrv1	protein-coding
peak_36664	chr5	118736140	118736683	+	intron (NM_001347445, intron 14 of 30)	AT_rich|Low_complexity|Low_complexity	175692	NM_001347445	76199	Med13l	protein-coding
peak_18130	chr16	3264912	3265703	+	Intergenic	AT_rich|Low_complexity|Low_complexity	-327091	NM_146860	258859	Olfr161	protein-coding
peak_10108	chr12	61913603	61914675	+	Intergenic	AT_rich|Low_complexity|Low_complexity	390972	NM_178714	238205	Lrfn5	protein-coding
peak_38308	chr6	55664492	55665629	+	Intergenic	AT_rich|Low_complexity|Low_complexity	16203	NM_009717	11922	Neurod6	protein-coding
peak_17246	chr15	58631113	58631679	+	Intergenic	AT_rich|Low_complexity|Low_complexity	192031	NM_175212	74868	Tmem65	protein-coding
peak_48516	chr9	117098317	117099165	+	intron (NM_001172124, intron 2 of 13)	AT_rich|Low_complexity|Low_complexity	153742	NM_178660	207181	Rbms3	protein-coding
peak_22505	chr18	41769283	41769737	+	Intergenic	AT_rich|Low_complexity|Low_complexity	181684	NM_029942	77619	Prelid2	protein-coding
peak_13009	chr13	80034485	80035143	+	Intergenic	AT_rich|Low_complexity|Low_complexity	-848570	NR_153410	105171	Arrdc3	protein-coding
peak_17566	chr15	77261347	77262144	+	intron (NM_053104, intron 1 of 13)	AT_rich|Low_complexity|Low_complexity	-16137	NM_001358772	93686	Rbfox2	protein-coding
peak_15924	chr14	104752260	104752882	+	intron (NR_015593, intron 2 of 5)	AT_rich|Low_complexity|Low_complexity	113424	NR_015593	320249	D130009I18Rik	ncRNA
peak_34638	chr5	20261060	20261727	+	intron (NM_001170746, intron 6 of 22)	AT_rich|Low_complexity|Low_complexity	353875	NM_001170745	50791	Magi2	protein-coding
peak_42149	chr7	73818062	73818565	+	Intergenic	AT_rich|Low_complexity|Low_complexity	-1277	NR_106093	102465712	Mir7234	ncRNA
peak_3664	chr1	174197866	174198488	+	intron (NM_011465, intron 16 of 51)	AT_rich|Low_complexity|Low_complexity	25401	NM_011465	20739	Spta1	protein-coding
peak_25300	chr2	36710485	36712222	+	Intergenic	AT_rich|Low_complexity|Low_complexity	-22970	NM_146943	258945	Olfr347	protein-coding
peak_6161	chr10	112030972	112031959	+	Intergenic	AT_rich|Low_complexity|Low_complexity	-28724	NM_027018	69286	Glipr1l1	protein-coding
peak_33550	chr4	136504586	136505484	+	intron (NM_024452, intron 1 of 4)	AT_rich|Low_complexity|Low_complexity	35274	NM_024452	269593	Luzp1	protein-coding
peak_38449	chr6	63000261	63000903	+	Intergenic	AT_rich|Low_complexity|Low_complexity	-256275	NM_008167	14804	Grid2	protein-coding
peak_15843	chr14	101123917	101124717	+	Intergenic	AT_rich|Low_complexity|Low_complexity	75752	NM_029680	76627	Prr30	protein-coding
peak_40841	chr7	22258411	22259684	+	Intergenic	AT_rich|Low_complexity|Low_complexity	-29563	NM_001167151	100043523	Gm4498	protein-coding
peak_25288	chr2	36239602	36240439	+	intron (NM_008969, intron 5 of 10)	AT_rich|Low_complexity|Low_complexity	9594	NM_008969	19224	Ptgs1	protein-coding
peak_41555	chr7	47735249	47735562	+	Intergenic	AT_rich|Low_complexity|Low_complexity	-134033	NM_153067	233222	Mrgpra3	protein-coding
peak_31076	chr3	159803447	159804442	+	Intergenic	AT_rich|Low_complexity|Low_complexity	-35706	NM_001356349	68151	Wls	protein-coding
peak_16368	chr15	8951169	8951814	+	Intergenic	AT_rich|Low_complexity|Low_complexity	-16458	NM_198024	223332	Ranbp3l	protein-coding
peak_6892	chr11	21214960	21215386	+	Intergenic	AT_rich|Low_complexity|Low_complexity	-23859	NM_139061	245944	Vps54	protein-coding
peak_15518	chr14	78300112	78300439	+	intron (NM_011613, intron 1 of 4)	AT_rich|Low_complexity|Low_complexity	7768	NM_011613	21943	Tnfsf11	protein-coding
peak_25822	chr2	66397328	66397768	+	intron (NM_001313997, intron 1 of 26)	AT_rich|Low_complexity|Low_complexity	43289	NM_001313997	20265	Scn1a	protein-coding
peak_18368	chr16	12972225	12973796	+	Intergenic	AT_rich|Low_complexity|Low_complexity	-136726	NM_015769	50505	Ercc4	protein-coding
peak_45464	chr8	92693349	92693674	+	Intergenic	AT_rich|Low_complexity|Low_complexity	19222	NM_022428	64379	Irx6	protein-coding
peak_38573	chr6	68439086	68440729	+	Intergenic	AT_rich|Low_complexity|Low_complexity	-874208	NR_003100	75070	4930515G16Rik	pseudo
peak_33228	chr4	117534943	117535762	+	Intergenic	AT_rich|Low_complexity|Low_complexity	-14972	NM_001356404	140546	Eri3	protein-coding
peak_4864	chr10	39746246	39746760	+	intron (NM_011264, intron 1 of 31)	AT_rich|Low_complexity|Low_complexity	14343	NM_011264	19714	Rev3l	protein-coding
peak_46797	chr9	31192510	31192970	+	intron (NM_001357698, intron 1 of 17)	AT_rich|Low_complexity|Low_complexity	19108	NM_009691	11804	Aplp2	protein-coding
peak_24179	chr19	39102414	39102654	+	Intergenic	AT_rich|Low_complexity|Low_complexity	-11364	NM_001011707	69888	Cyp2c66	protein-coding
peak_14856	chr14	45249558	45249825	+	intron (NM_027518, intron 3 of 6)	AT_rich|Low_complexity|Low_complexity	29974	NM_027518	70713	Gpr137c	protein-coding
peak_11940	chr13	34230604	34230974	+	intron (NM_001033167, intron 3 of 10)	AT_rich|Low_complexity|Low_complexity	67825	NM_001101430	69666	Psmg4	protein-coding
peak_2437	chr1	111083473	111084485	+	Intergenic	AT_rich|Low_complexity|Low_complexity	-106386	NM_001081386	227485	Cdh19	protein-coding
peak_16800	chr15	35042025	35042759	+	intron (NM_001357821, intron 7 of 11)	AT_rich|Low_complexity|Low_complexity	113414	NM_019635	56274	Stk3	protein-coding
peak_19086	chr16	50472209	50473037	+	Intergenic	AT_rich|Low_complexity|Low_complexity	-40157	NM_001347240	70508	Bbx	protein-coding
peak_19981	chr17	8069446	8069890	+	intron (NM_001033442, intron 2 of 3).2	AT_rich|Low_complexity|Low_complexity	31560	NM_001033442	381059	Gm1604b	protein-coding
peak_22121	chr18	23465707	23466273	+	intron (NM_001361217, intron 1 of 20)	AT_rich|Low_complexity|Low_complexity	-31492	NM_001285808	13527	Dtna	protein-coding
peak_15230	chr14	62721362	62722096	+	intron (NM_008715, intron 4 of 18)	AT_rich|Low_complexity|Low_complexity	-38772	NR_045503	71000	4931440J10Rik	ncRNA
peak_22111	chr18	23102552	23103441	+	Intergenic	AT_rich|Low_complexity|Low_complexity	-61315	NM_001347510	319211	Nol4	protein-coding
peak_42904	chr7	112778917	112779495	+	intron (NM_001166584, intron 2 of 13)	AT_rich|Low_complexity|Low_complexity	19822	NM_001166585	21676	Tead1	protein-coding
peak_25307	chr2	37089518	37090021	+	Intergenic	AT_rich|Low_complexity|Low_complexity	-4023	NM_146368	258365	Olfr361	protein-coding
peak_40423	chr7	8537482	8538891	+	Intergenic	AT_rich|Low_complexity|Low_complexity	-49227	NM_001105075	100042810	Vmn2r45	protein-coding
peak_5900	chr10	95664895	95665911	+	Intergenic	AT_rich|Low_complexity|Low_complexity	-101257	NM_027722	71207	Nudt4	protein-coding
peak_7554	chr11	55114389	55114978	+	Intergenic	AT_rich|Low_complexity|Low_complexity	16698	NM_010299	14667	Gm2a	protein-coding
peak_5063	chr10	49507509	49508063	+	intron (NM_001358866, intron 7 of 16)	AT_rich|Low_complexity|Low_complexity	280151	NM_001358866	14806	Grik2	protein-coding
peak_7679	chr11	60828262	60829316	+	Intergenic	AT_rich|Low_complexity|Low_complexity	-1842	NM_145428	216820	Dhrs7b	protein-coding
peak_26630	chr2	112195373	112196500	+	Intergenic	AT_rich|Low_complexity|Low_complexity	40038	NM_001011802	258022	Olfr1318	protein-coding
peak_7592	chr11	56652385	56653087	+	Intergenic	AT_rich|Low_complexity|Low_complexity	-358882	NM_001113325	14799	Gria1	protein-coding
peak_21433	chr17	79745494	79746476	+	Intergenic	AT_rich|Low_complexity|Low_complexity	-30944	NM_009994	13078	Cyp1b1	protein-coding
peak_16784	chr15	34327674	34329120	+	intron (NM_001358780, intron 2 of 18)	AT_rich|Low_complexity|Low_complexity	21716	NM_016762	17181	Matn2	protein-coding
peak_14832	chr14	44359213	44359650	+	Intergenic	AT_rich|Low_complexity|Low_complexity	-140691	NM_198677	385138	BC061237	protein-coding
peak_42619	chr7	97988105	97989025	+	intron (NM_177696, intron 11 of 17)	AT_rich|Low_complexity|Low_complexity	68607	NM_177696	233537	Gdpd4	protein-coding
peak_5320	chr10	64658904	64659949	+	intron (NM_001164376, intron 12 of 17)	AT_rich|Low_complexity|Low_complexity	460941	NR_152621	102632700	Gm28881	ncRNA
peak_26152	chr2	83251856	83252633	+	Intergenic	AT_rich|Low_complexity|Low_complexity	-392334	NM_026934	69082	Zc3h15	protein-coding
peak_40371	chr7	7727305	7728712	+	Intergenic	AT_rich|Low_complexity|Low_complexity	-38610	NM_001105066	100042636	Vmn2r34	protein-coding
peak_21548	chr17	86642818	86643113	+	intron (NM_011104, intron 14 of 14)	AT_rich|Low_complexity|Low_complexity	-110899	NM_010137	13819	Epas1	protein-coding
peak_3170	chr1	149355706	149356346	+	Intergenic	AT_rich|Low_complexity|Low_complexity	566413	NM_001305632	18783	Pla2g4a	protein-coding
peak_32717	chr4	90969712	90970579	+	Intergenic	AT_rich|Low_complexity|Low_complexity	401910	NM_010486	15569	Elavl2	protein-coding
peak_19137	chr16	53153409	53153787	+	Intergenic	AT_rich|Low_complexity|Low_complexity	-337854	NR_040495	73820	4930404A05Rik	ncRNA
peak_5043	chr10	48524655	48525296	+	Intergenic	AT_rich|Low_complexity|Low_complexity	1262962	NM_001358866	14806	Grik2	protein-coding
peak_12688	chr13	65936731	65937490	+	Intergenic	AT_rich|Low_complexity|Low_complexity	-176343	NM_001177832	628709	Gm10324	protein-coding
peak_41672	chr7	52547222	52547475	+	Intergenic	AT_rich|Low_complexity|Low_complexity	-531632	NM_001195601	100503036	1700015G11Rik	protein-coding
peak_42456	chr7	90019582	90020526	+	Intergenic	AT_rich|Low_complexity|Low_complexity	-9105	NR_110364	319711	E230029C05Rik	ncRNA
peak_41608	chr7	49706583	49707038	+	Intergenic	AT_rich|Low_complexity|Low_complexity	-52296	NM_016865	53415	Htatip2	protein-coding
peak_33300	chr4	120720751	120721654	+	intron (NM_001081142, intron 1 of 13)	AT_rich|Low_complexity|Low_complexity	25974	NM_001081142	60613	Kcnq4	protein-coding
peak_22053	chr18	20180967	20181783	+	Intergenic	AT_rich|Low_complexity|Low_complexity	-65965	NM_181680	211924	Dsg1c	protein-coding
peak_23999	chr19	30131397	30131755	+	intron (NM_138595, intron 15 of 24)	AT_rich|Low_complexity|Low_complexity	43865	NM_138595	104174	Gldc	protein-coding
peak_31092	chr4	3202414	3203505	+	Intergenic	AT_rich|Low_complexity|Low_complexity	-17654	NM_001167535	100312471	Vmn1r3	protein-coding
peak_21780	chr18	6185156	6185553	+	Intergenic	AT_rich|Low_complexity|Low_complexity	-49256	NM_029277	75415	Arhgap12	protein-coding
peak_30980	chr3	154790916	154791761	+	intron (NM_177066, intron 24 of 24)	AT_rich|Low_complexity|Low_complexity	80205	NM_175176	209601	Erich3	protein-coding
peak_14667	chr14	41768089	41769269	+	intron (NM_001244671, intron 4 of 4)	AT_rich|Low_complexity|Low_complexity	3725	NM_001244671	100042055	Gm10377	protein-coding
peak_18184	chr16	5023253	5023506	+	intron (NM_001359748, intron 10 of 15)	AT_rich|Low_complexity|Low_complexity	-9826	NM_133185	66049	Rogdi	protein-coding
peak_9872	chr12	48165865	48166852	+	Intergenic	AT_rich|Low_complexity|Low_complexity	-1216525	NM_001160112	15228	Foxg1	protein-coding
peak_28857	chr3	40761598	40763940	+	intron (NM_011020, intron 6 of 18)	AT_rich|Low_complexity|Low_complexity	17156	NM_011020	18415	Hspa4l	protein-coding
peak_44546	chr8	42537447	42538291	+	Intergenic	AT_rich|Low_complexity|Low_complexity	603617	NM_177742	244448	Triml1	protein-coding
peak_21897	chr18	12332232	12332502	+	Intergenic	AT_rich|Low_complexity|Low_complexity	-1657	NM_010680	16774	Lama3	protein-coding
peak_17446	chr15	71126861	71127475	+	Intergenic	AT_rich|Low_complexity|Low_complexity	600670	NM_177819	70363	Fam135b	protein-coding
peak_6509	chr11	3153745	3155142	+	intron (NM_030207, intron 13 of 32)	B1_Mm|SINE|Alu	30422	NR_003517	236604	Pisd-ps1	pseudo
peak_15468	chr14	75904025	75904942	+	intron (NM_026816, intron 7 of 7)	B1_Mm|SINE|Alu	-50520	NM_026214	67516	Kctd4	protein-coding
peak_1338	chr1	59891248	59892487	+	Intergenic	B1_Mm|SINE|Alu	-21139	NM_001037725	72750	Fam117b	protein-coding
peak_38921	chr6	86307389	86309303	+	Intergenic	B1_Mm|SINE|Alu	-57337	NM_025591	66488	Fam136a	protein-coding
peak_13785	chr14	3384538	3385284	+	Intergenic	B1_Mm|SINE|Alu	-10182	NM_029288	100041774	Gm10413	protein-coding
peak_38394	chr6	60065488	60065896	+	Intergenic	B1_Mm|SINE|Alu	-12327	NR_152156	434019	Gm5570	ncRNA
peak_33219	chr4	117144635	117145477	+	Intergenic	B1_Mm|SINE|Alu	9518	NR_028524	100217424	Snord38a	snoRNA
peak_41436	chr7	42123580	42124187	+	intron (NM_001105057, intron 1 of 5)	B1_Mm|SINE|Alu	7412	NM_001105057	637898	Vmn2r60	protein-coding
peak_23831	chr19	23230703	23231173	+	intron (NM_001252684, intron 15 of 24)	B1_Mm|SINE|Alu	41661	NM_001252685	226026	Smc5	protein-coding
peak_42970	chr7	116362678	116363014	+	intron (NM_011083, intron 17 of 32)	B1_Mm|SINE|Alu	-28656	NM_026533	68052	Rps13	protein-coding
peak_27238	chr2	140907962	140908266	+	intron (NM_001013802, intron 4 of 18)	B1_Mm|SINE|Alu	-236638	NM_178382	71436	Flrt3	protein-coding
peak_35614	chr5	66654490	66655016	+	intron (NR_102714, intron 1 of 4)	B1_Mm|SINE|Alu	-21368	NM_011670	22223	Uchl1	protein-coding
peak_31965	chr4	51596004	51596267	+	Intergenic	B1_Mm|SINE|Alu	379457	NM_001162865	74914	Cylc2	protein-coding
peak_11720	chr13	23479609	23480484	+	intron (NM_001289614, intron 6 of 6)	B1_Mm|SINE|Alu	8811	NM_001289615	238555	Btn2a2	protein-coding
peak_47506	chr9	66202897	66203329	+	intron (NM_010019, intron 2 of 11)	B1_Mm|SINE|Alu	44887	NM_010019	13143	Dapk2	protein-coding
peak_8506	chr11	102832990	102833592	+	Intergenic	B1_Mm|SINE|Alu	-2567	NM_001357580	75689	Higd1b	protein-coding
peak_17258	chr15	59390025	59391074	+	intron (NM_001164604, intron 2 of 4)	B1_Mm|SINE|Alu	16351	NM_026746	68501	Nsmce2	protein-coding
peak_9206	chr12	19035636	19036336	+	Intergenic	B1_Mm|SINE|Alu	521476	NM_001201330	236366	5730507C01Rik	protein-coding
peak_39209	chr6	99660788	99661048	+	intron (NM_025829, intron 1 of 6)	B1_Mm|SINE|Alu	5853	NM_025829	66892	Eif4e3	protein-coding
peak_15816	chr14	99380077	99380394	+	Intergenic	B1_Mm|SINE|Alu	81544	NM_009769	12224	Klf5	protein-coding
peak_1232	chr1	55321108	55322042	+	intron (NM_001113367, intron 7 of 9)	B1_Mm|SINE|Alu	41132	NM_001113367	75388	Boll	protein-coding
peak_9419	chr12	24233161	24234760	+	Intergenic	B1_Mm|SINE|Alu	-136691	NM_001256489	66808	9030624G23Rik	protein-coding
peak_30482	chr3	127519218	127519691	+	Intergenic	B1_Mm|SINE|Alu	-20339	NM_001327938	109676	Ank2	protein-coding
peak_3216	chr1	151254429	151256019	+	Intergenic	B1_Mm|SINE|Alu	-89262	NM_001359263	117198	Ivns1abp	protein-coding
peak_8339	chr11	92370364	92371082	+	Intergenic	B1_Mm|SINE|Alu	-727643	NM_001361707	72605	Car10	protein-coding
peak_21353	chr17	74461324	74461964	+	Intergenic	B1_Mm|SINE|Alu	-2536	NM_001033367	268973	Nlrc4	protein-coding
peak_34639	chr5	20269083	20269373	+	intron (NM_001170746, intron 6 of 22)	B1_Mm|SINE|Alu	361710	NM_001170745	50791	Magi2	protein-coding
peak_9213	chr12	19140305	19141037	+	Intergenic	B1_Mm|SINE|Alu	626161	NM_001201330	236366	5730507C01Rik	protein-coding
peak_36440	chr5	107765418	107765765	+	intron (NM_007964, intron 16 of 17)	B1_Mm|SINE|Alu	-39786	NM_001267621	14581	Gfi1	protein-coding
peak_10530	chr12	83367359	83367656	+	intron (NM_058212, intron 2 of 8)	B1_Mm|SINE|Alu	120229	NM_001267626	70127	Dpf3	protein-coding
peak_7703	chr11	61555724	61556746	+	intron (NM_001252189, intron 1 of 8)	B1_Mm|SINE|Alu	23452	NM_001252188	13855	Epn2	protein-coding
peak_6868	chr11	20078262	20079153	+	intron (NM_146243, intron 6 of 8)	B1_Mm|SINE|Alu	34244	NM_146243	66713	Actr2	protein-coding
peak_42160	chr7	74237730	74238020	+	Intergenic	B1_Mm|SINE|Alu	-224193	NM_009181	20450	St8sia2	protein-coding
peak_43500	chr7	139859266	139860172	+	intron (NM_177469, intron 6 of 7)	B1_Mm|SINE|Alu	25545	NM_177469	52389	Adgra1	protein-coding
peak_45959	chr8	117543791	117544578	+	intron (NM_172285, intron 2 of 32)	B1_Mm|SINE|Alu	45909	NM_172285	234779	Plcg2	protein-coding
peak_732	chr1	27633817	27634283	+	Intergenic	B1_Mm|SINE|Alu	-249996	NR_151583	433281	Gm5524	ncRNA
peak_19815	chr16	96750272	96750515	+	intron (NM_031174, intron 11 of 32)	B1_Mm|SINE|Alu	282787	NM_008791	18546	Pcp4	protein-coding
peak_39397	chr6	109401806	109402696	+	Intergenic	B1_Mm|SINE|Alu	573610	NM_138677	192193	Edem1	protein-coding
peak_33592	chr4	139186411	139186811	+	Intergenic	B1_Mm|SINE|Alu	-5956	NR_033543	100038595	Gm16287	ncRNA
peak_13759	chr13	119403855	119404583	+	intron (NM_001308506, intron 2 of 16)	B1_Mm|SINE|Alu	4792	NM_008710	18115	Nnt	protein-coding
peak_48742	chrX	31219469	31221419	+	Intergenic	B1_Mm|SINE|Alu	-115925	NM_001085553	668963	Btbd35f20	protein-coding
peak_14696	chr14	42418668	42420070	+	Intergenic	B1_Mm|SINE|Alu	-159321	NR_105055	101056136	Gm17026	ncRNA
peak_31434	chr4	22570793	22571401	+	Intergenic	B1_Mm|SINE|Alu	80549	NR_131335	105500046	Gm30731	ncRNA
peak_37086	chr5	143599231	143599552	+	Intergenic	B1_Mm|SINE|Alu	-23056	NM_011182	19159	Cyth3	protein-coding
peak_9302	chr12	21036482	21037357	+	Intergenic	B1_Mm|SINE|Alu	-74837	NM_001098168	211914	Asap2	protein-coding
peak_20106	chr17	13196282	13197308	+	Intergenic	B1_Mm|SINE|Alu	-8247	NR_033458	100038394	Gm10512	ncRNA
peak_40613	chr7	14715697	14716670	+	Intergenic	B1_Mm|SINE|Alu	56475	NM_001038676	194588	Obox7	protein-coding
peak_30261	chr3	115231130	115231420	+	Intergenic	B1_Mm|SINE|Alu	150310	NM_153157	229759	Olfm3	protein-coding
peak_9299	chr12	20981161	20981911	+	Intergenic	B1_Mm|SINE|Alu	-130220	NM_001098168	211914	Asap2	protein-coding
peak_38962	chr6	87862173	87862486	+	Intergenic	B1_Mm|SINE|Alu	-11223	NM_001109745	12785	Cnbp	protein-coding
peak_15379	chr14	70749289	70750107	+	intron (NM_023045, intron 1 of 27)	B1_Mm|SINE|Alu	16930	NM_023045	65246	Xpo7	protein-coding
peak_3248	chr1	152780834	152782186	+	Intergenic	B1_Mm|SINE|Alu	14968	NM_026369	67771	Arpc5	protein-coding
peak_36723	chr5	122335994	122336902	+	intron (NM_144912, intron 6 of 10)	B1_Mm|SINE|Alu	17747	NM_144912	231724	Rad9b	protein-coding
peak_2313	chr1	103623964	103625800	+	Intergenic	B1_Mm|SINE|Alu	-1143638	NM_011800	23836	Cdh20	protein-coding
peak_45513	chr8	94971656	94973213	+	Intergenic	B1_Mm|SINE|Alu	-4675	NM_001198894	14766	Adgrg1	protein-coding
peak_7985	chr11	75083556	75084437	+	intron (NM_001002764, intron 13 of 18)	B1_Mm|SINE|Alu	-18005	NR_030454	735274	Mir684-1	ncRNA
peak_17302	chr15	61575358	61576366	+	Intergenic	B1_Mm|SINE|Alu	198589	NR_040350	432956	D030024E09Rik	ncRNA
peak_21580	chr17	87868999	87869849	+	Intergenic	B1_Mm|SINE|Alu	-71430	NM_199251	210741	Kcnk12	protein-coding
peak_11191	chr12	116187340	116188716	+	Intergenic	B1_Mm|SINE|Alu	74997	NM_146039	217935	Wdr60	protein-coding
peak_45184	chr8	78487305	78487586	+	Intergenic	B1_Mm|SINE|Alu	21123	NM_001358974	19656	Rbmxl1	protein-coding
peak_1745	chr1	81194044	81194288	+	intron (NM_001356398, intron 4 of 6)	B1_Mm|SINE|Alu	116759	NM_001356397	241134	Nyap2	protein-coding
peak_674	chr1	24314908	24315168	+	intron (NM_007733, intron 31 of 50)	B1_Mm|SINE|Alu	119835	NM_001290691	12839	Col9a1	protein-coding
peak_30316	chr3	118423748	118424580	+	Intergenic	B1_Mm|SINE|Alu	-9693	NR_029551	387155	Mir137	ncRNA
peak_30244	chr3	114280565	114280833	+	Intergenic	B1_Mm|SINE|Alu	250159	NM_007729	12814	Col11a1	protein-coding
peak_4586	chr10	24633801	24634664	+	Intergenic	B1_Mm|SINE|Alu	38790	NM_010217	14219	Ctgf	protein-coding
peak_784	chr1	31185726	31185979	+	intron (NM_153601, intron 1 of 4)	B1_Mm|SINE|Alu	9417	NM_153601	266744	Lgsn	protein-coding
peak_28936	chr3	46495792	46496051	+	Intergenic	B1_Mm|SINE|Alu	-47980	NM_001101479	241989	Pabpc4l	protein-coding
peak_37407	chr6	8906932	8908303	+	Intergenic	B1_Mm|SINE|Alu	-42402	NM_008751	18231	Nxph1	protein-coding
peak_35356	chr5	52759491	52760468	+	intron (NM_028744, intron 7 of 9)	B1_Mm|SINE|Alu	-15430	NM_001309445	78796	Zcchc4	protein-coding
peak_10241	chr12	69771474	69772055	+	intron (NM_183294, intron 2 of 9)	B1_Mm|SINE|Alu	-7820	NR_030450	751538	Mir681	ncRNA
peak_25314	chr2	37488156	37488413	+	intron (NM_001033960, intron 8 of 18)	B1_Mm|SINE|Alu	-28342	NM_177383	338346	Gpr21	protein-coding
peak_45018	chr8	70080661	70081481	+	Intergenic	B1_Mm|SINE|Alu	-2458	NM_177900	330790	Hapln4	protein-coding
peak_43573	chr7	143312328	143313201	+	intron (NM_008434, intron 11 of 15)	B1_Mm|SINE|Alu	-16217	NR_001461	63830	Kcnq1ot1	ncRNA
peak_2857	chr1	131894028	131894834	+	Intergenic	B1_Mm|SINE|Alu	-16027	NM_175294	98415	Nucks1	protein-coding
peak_46065	chr8	122964956	122965567	+	intron (NM_001081379, intron 2 of 12)	B1_Mm|SINE|Alu	77023	NM_001081379	77087	Ankrd11	protein-coding
peak_1829	chr1	84775163	84775869	+	intron (NM_133975, intron 7 of 40)	B1_Mm|SINE|Alu	63788	NM_133975	14897	Trip12	protein-coding
peak_8456	chr11	98830756	98831038	+	intron (NM_138660, intron 11 of 13)	B1_Mm|SINE|Alu	-5888	NM_001080925	268480	Rapgefl1	protein-coding
peak_11271	chr13	3406197	3406488	+	Intergenic	B1_Mur1|SINE|Alu	-71961	NR_015522	76937	2810429I04Rik	ncRNA
peak_8821	chr11	119953457	119953839	+	intron (NM_001037754, intron 1 of 13)	B1_Mur1|SINE|Alu	10556	NM_130862	108100	Baiap2	protein-coding
peak_7548	chr11	54565173	54565495	+	intron (NM_001252494, intron 5 of 28)	B1_Mur1|SINE|Alu	-30812	NM_001252498	192786	Rapgef6	protein-coding
peak_6588	chr11	6188809	6189691	+	intron (NM_173748, intron 2 of 5)	B1_Mur1|SINE|Alu	11201	NM_173748	209586	Nudcd3	protein-coding
peak_34683	chr5	22394550	22395533	+	Intergenic	B1_Mur1|SINE|Alu	-50336	NM_011261	19699	Reln	protein-coding
peak_40148	chr6	145232177	145232970	+	intron (NM_021284, intron 3 of 4)	B1_Mur1|SINE|Alu	17658	NM_021284	16653	Kras	protein-coding
peak_40927	chr7	24492412	24493099	+	intron (NM_153112, intron 1 of 8)	B1_Mur1|SINE|Alu	10732	NM_153112	260299	Cadm4	protein-coding
peak_37204	chr5	147374052	147374436	+	intron (NM_010229, intron 4 of 23)	B1_Mur1|SINE|Alu	26245	NM_010229	14255	Flt3	protein-coding
peak_22597	chr18	46544563	46545123	+	Intergenic	B1_Mur1|SINE|Alu	-18872	NM_173423	240263	Fem1c	protein-coding
peak_11376	chr13	8957092	8957371	+	intron (NM_177197, intron 2 of 4)	B1_Mur1|SINE|Alu	4368	NM_177197	320581	Idi2	protein-coding
peak_39195	chr6	99072886	99073455	+	intron (NM_001197321, intron 4 of 17)	B1_Mur1|SINE|Alu	-44872	NM_001197322	108655	Foxp1	protein-coding
peak_45784	chr8	109765406	109765987	+	Intergenic	B1_Mur1|SINE|Alu	-12887	NM_009677	11765	Ap1g1	protein-coding
peak_42275	chr7	80496572	80496896	+	intron (NM_001042527, intron 9 of 21)	B1_Mur1|SINE|Alu	38264	NM_007550	12144	Blm	protein-coding
peak_21880	chr18	11141595	11142515	+	Intergenic	B1_Mur1|SINE|Alu	-89488	NR_105023	68434	1010001N08Rik	ncRNA
peak_40334	chr7	7409707	7412183	+	Intergenic	B1_Mur1|SINE|Alu	-11318	NM_001105062	100042591	Vmn2r31	protein-coding
peak_15474	chr14	76093708	76094983	+	intron (NM_026177, intron 7 of 7)	B1_Mur1|SINE|Alu	16470	NM_026177	67467	Gpalpp1	protein-coding
peak_19174	chr16	55373647	55375356	+	Intergenic	B1_Mur1|SINE|Alu	-91264	NM_178720	239852	Zpld1	protein-coding
peak_17598	chr15	79490713	79491142	+	intron (NM_008427, intron 1 of 1)	B1_Mur1|SINE|Alu	14314	NM_008427	16520	Kcnj4	protein-coding
peak_15201	chr14	61387924	61388774	+	intron (NM_008466, intron 6 of 16)	B1_Mur1|SINE|Alu	-27904	NM_026598	68177	Ebpl	protein-coding
peak_33407	chr4	127084401	127085231	+	intron (NR_104366, intron 1 of 15)	B1_Mur1|SINE|Alu	7433	NM_001285888	100177	Zmym6	protein-coding
peak_24479	chr19	53799217	53800042	+	intron (NM_001170847, intron 1 of 13)	B1_Mur1|SINE|Alu	-92602	NM_011050	18569	Pdcd4	protein-coding
peak_36752	chr5	124046454	124047003	+	Intergenic	B1_Mur1|SINE|Alu	-14468	NM_177876	330192	Vps37b	protein-coding
peak_7234	chr11	36844030	36845425	+	intron (NM_011856, intron 2 of 28)	B1_Mur1|SINE|Alu	99514	NM_011856	23964	Tenm2	protein-coding
peak_21474	chr17	82329316	82330103	+	Intergenic	B1_Mur1|SINE|Alu	-591322	NR_104580	20541	Slc8a1	protein-coding
peak_18768	chr16	33652139	33653242	+	intron (NM_001083902, intron 10 of 11)	B1_Mur1|SINE|Alu	-31776	NM_175256	77446	Heg1	protein-coding
peak_16835	chr15	37409457	37409763	+	intron (NM_001359845, intron 4 of 6)	B1_Mur1|SINE|Alu	-15944	NM_029113	74892	4930447A16Rik	protein-coding
peak_33540	chr4	135924931	135925538	+	intron (NM_024243, intron 2 of 7)	B1_Mur1|SINE|Alu	4508	NM_024243	71665	Fuca1	protein-coding
peak_45030	chr8	71141898	71144160	+	intron (NM_001324526, intron 2 of 10)	B1_Mur1|SINE|Alu	2660	NM_001324526	665858	Gm7827	protein-coding
peak_12457	chr13	57992849	57993858	+	Intergenic	B1_Mur1|SINE|Alu	29847	NR_030544	100124491	Mir874	ncRNA
peak_17710	chr15	85932763	85933491	+	intron (NM_009886, intron 9 of 34)	B1_Mur1|SINE|Alu	53800	NM_028063	72026	Trmu	protein-coding
peak_26005	chr2	75455212	75456400	+	Intergenic	B1_Mur1|SINE|Alu	-11627	NR_040635	77269	9430019J16Rik	ncRNA
peak_18491	chr16	20130100	20131059	+	Intergenic	B1_Mur1|SINE|Alu	-10484	NM_001145931	208146	Yeats2	protein-coding
peak_25995	chr2	75097922	75098550	+	Intergenic	B1_Mur1|SINE|Alu	272424	NM_016804	53375	Mtx2	protein-coding
peak_41931	chr7	64353665	64353949	+	intron (NM_177893, intron 9 of 13)	B1_Mur1|SINE|Alu	20288	NM_177893	330554	Fan1	protein-coding
peak_45168	chr8	77461703	77462529	+	intron (NM_030113, intron 1 of 22)	B1_Mur1|SINE|Alu	-54940	NR_028125	70345	0610038B21Rik	ncRNA
peak_39095	chr6	93878916	93879162	+	intron (NM_001029850, intron 2 of 23)	B1_Mur1|SINE|Alu	33924	NR_104594	14924	Magi1	protein-coding
peak_36922	chr5	133985526	133986189	+	Intergenic	B1_Mur1|SINE|Alu	-113891	NM_030719	80909	Gatsl2	protein-coding
peak_10063	chr12	59078850	59079887	+	Intergenic	B1_Mur1|SINE|Alu	12449	NM_008891	18949	Pnn	protein-coding
peak_36137	chr5	94376275	94379395	+	intron (NM_178894, intron 1 of 2)	B1_Mur1|SINE|Alu	495	NM_178894	100554	AA792892	protein-coding
peak_777	chr1	31001238	31002036	+	Intergenic	B1_Mur1|SINE|Alu	-51882	NM_011200	19243	Ptp4a1	protein-coding
peak_46554	chr9	19830513	19831245	+	Intergenic	B1_Mur1|SINE|Alu	18868	NM_146528	258521	Olfr860	protein-coding
peak_36124	chr5	94271136	94271578	+	Intergenic	B1_Mur1|SINE|Alu	35439	NM_177913	331195	A430089I19Rik	protein-coding
peak_40472	chr7	9964530	9965835	+	Intergenic	B1_Mur1|SINE|Alu	-11597	NM_001105152	625580	Vmn2r48	protein-coding
peak_16750	chr15	32170998	32171525	+	Intergenic	B1_Mur1|SINE|Alu	-6028	NM_020503	57254	Tas2r119	protein-coding
peak_20366	chr17	22919829	22922650	+	Intergenic	B1_Mur1|SINE|Alu	-21945	NM_001104578	434701	Vmn2r113	protein-coding
peak_18763	chr16	33297142	33297487	+	intron (NM_080557, intron 13 of 13)	B1_Mur1|SINE|Alu	45858	NM_080557	69150	Snx4	protein-coding
peak_14194	chr14	20453605	20454490	+	Intergenic	B1_Mur1|SINE|Alu	-1822	NM_001163638	76670	Cfap70	protein-coding
peak_30772	chr3	145123590	145124465	+	intron (NM_001162538, intron 1 of 16)	B1_Mur1|SINE|Alu	5427	NM_025714	52184	Odf2l	protein-coding
peak_4920	chr10	42459928	42461378	+	intron (NM_001359297, intron 1 of 11)	B1_Mur1|SINE|Alu	17912	NM_145743	215951	Afg1l	protein-coding
peak_30961	chr3	154348510	154349247	+	Intergenic	B1_Mur1|SINE|Alu	18057	NR_040387	99686	AI606473	ncRNA
peak_24246	chr19	42538153	42538413	+	intron (NM_177464, intron 1 of 6)	B1_Mur1|SINE|Alu	19478	NM_177464	52013	R3hcc1l	protein-coding
peak_553	chr1	16075307	16075618	+	intron (NM_001305227, intron 4 of 5)	B1_Mur1|SINE|Alu	17863	NM_001243238	75799	4930444P10Rik	protein-coding
peak_34912	chr5	30207912	30208591	+	Intergenic	B1_Mur1|SINE|Alu	-2529	NM_001014394	381628	Adgrf3	protein-coding
peak_17563	chr15	77024642	77024933	+	intron (NM_013593, intron 1 of 3)	B1_Mur1|SINE|Alu	-2000	NM_001164047	17189	Mb	protein-coding
peak_28707	chr3	34116875	34117396	+	Intergenic	B1_Mur1|SINE|Alu	-35781	NM_026332	67713	Dnajc19	protein-coding
peak_43437	chr7	136933164	136934151	+	intron (NM_008598, intron 1 of 4)	B1_Mur1|SINE|Alu	39046	NM_008598	17314	Mgmt	protein-coding
peak_18035	chr15	100643533	100644104	+	intron (NM_001270537, intron 10 of 10)	B1_Mur1|SINE|Alu	5411	NR_105926	102465580	Mir6961	ncRNA
peak_18333	chr16	11388000	11390036	+	intron (NM_028964, intron 4 of 20)	B1_Mur1|SINE|Alu	-16630	NM_001290148	74478	Snx29	protein-coding
peak_5690	chr10	85204808	85205331	+	Intergenic	B1_Mur1|SINE|Alu	-20015	NM_007771	12952	Cry1	protein-coding
peak_26017	chr2	76195240	76196191	+	intron (NM_001081033, intron 4 of 19)	B1_Mur1|SINE|Alu	142938	NM_001081033	241489	Pde11a	protein-coding
peak_6299	chr10	119152757	119153769	+	Intergenic	B1_Mur1|SINE|Alu	60358	NR_045348	73400	1700064J06Rik	ncRNA
peak_46477	chr9	15286128	15286618	+	intron (NM_001359258, intron 7 of 7)	B1_Mur1|SINE|Alu	-6506	NM_144933	234959	Med17	protein-coding
peak_18776	chr16	34052452	34053320	+	intron (NM_177357, intron 36 of 59)	B1_Mur1|SINE|Alu	-85848	NM_001348087	22247	Umps	protein-coding
peak_37117	chr5	145040771	145041826	+	Intergenic	B1_Mur1|SINE|Alu	-1692	NM_027069	69396	1700018F24Rik	protein-coding
peak_15127	chr14	58086439	58086925	+	intron (NM_013518, intron 2 of 2)	B1_Mur1|SINE|Alu	13996	NM_013518	14180	Fgf9	protein-coding
peak_14449	chr14	32719294	32720159	+	Intergenic	B1_Mur1|SINE|Alu	-34454	NM_001195097	100504518	3425401B19Rik	protein-coding
peak_2007	chr1	88176969	88178212	+	intron (NM_201643, intron 1 of 4)	B1_Mur1|SINE|Alu	11578	NM_201643	394433	Ugt1a5	protein-coding
peak_36533	chr5	112408352	112408625	+	Intergenic	B1_Mur1|SINE|Alu	-13118	NM_001357011	72898	Asphd2	protein-coding
peak_13078	chr13	83399538	83400229	+	Intergenic	B1_Mur1|SINE|Alu	-104151	NM_001347564	17260	Mef2c	protein-coding
peak_1061	chr1	45719896	45720776	+	Intergenic	B1_Mur1|SINE|Alu	-74830	NM_028599	73674	Wdr75	protein-coding
peak_47448	chr9	62982930	62983274	+	Intergenic	B1_Mur1|SINE|Alu	-2223	NM_019663	56469	Pias1	protein-coding
peak_48093	chr9	96533732	96534364	+	Intergenic	B1_Mur1|SINE|Alu	-55373	NM_011279	19823	Rnf7	protein-coding
peak_15377	chr14	70610094	70610659	+	intron (NM_001360028, intron 9 of 14)	B1_Mur1|SINE|Alu	8193	NM_001252666	13829	Dmtn	protein-coding
peak_8807	chr11	119556551	119557600	+	intron (NR_045099, intron 1 of 3)	B1_Mur1|SINE|Alu	8445	NR_045099	100503830	Gm11762	ncRNA
peak_23761	chr19	18627204	18628192	+	intron (NM_017375, intron 1 of 9)	B1_Mur1|SINE|Alu	4115	NM_017375	20409	Ostf1	protein-coding
peak_16212	chr14	121011162	121011841	+	Intergenic	B1_Mur1|SINE|Alu	-24073	NM_134082	223254	Farp1	protein-coding
peak_30409	chr3	123052169	123053788	+	Intergenic	B1_Mur1|SINE|Alu	-17991	NM_001355462	59006	Myoz2	protein-coding
peak_39977	chr6	136434567	136435390	+	Intergenic	B1_Mur1|SINE|Alu	-19409	NM_001201390	100502936	E330021D16Rik	protein-coding
peak_44404	chr8	34162350	34162641	+	intron (NM_026432, intron 2 of 5)	B1_Mur1|SINE|Alu	4217	NR_105820	102465211	Mir6395	ncRNA
peak_7556	chr11	55155495	55155752	+	Intergenic	B1_Mur1|SINE|Alu	-3917	NM_172258	215332	Slc36a3	protein-coding
peak_7488	chr11	51940731	51941378	+	Intergenic	B1_Mur1|SINE|Alu	-26577	NM_029976	52626	Cdkn2aipnl	protein-coding
peak_36987	chr5	138201105	138202364	+	Intergenic	B1_Mur1|SINE|Alu	7420	NM_177878	330216	Mblac1	protein-coding
peak_33743	chr4	145567422	145568595	+	Intergenic	B1_Mur2|SINE|Alu	-17192	NM_001324416	433801	Gm13212	protein-coding
peak_13774	chr13	120043923	120044211	+	intron (NM_001302966, intron 4 of 5)	B1_Mur2|SINE|Alu	8137	NM_001302966	100861753	Gm21188	protein-coding
peak_38149	chr6	48398265	48398514	+	intron (NM_001362145, intron 1 of 15)	B1_Mur2|SINE|Alu	2803	NM_001347153	77827	Krba1	protein-coding
peak_17329	chr15	64037308	64038611	+	intron (NM_001360037, intron 1 of 11)	B1_Mur2|SINE|Alu	21805	NM_001360038	223601	Fam49b	protein-coding
peak_32311	chr4	68432586	68433664	+	Intergenic	B1_Mur2|SINE|Alu	-111164	NR_151548	102633975	Gm12911	ncRNA
peak_30756	chr3	144591085	144591622	+	intron (NM_053102, intron 3 of 4)	B1_Mur2|SINE|Alu	20926	NM_053102	93684	Selenof	protein-coding
peak_46204	chr8	128727356	128728172	+	intron (NM_010578, intron 15 of 15)	B1_Mur2|SINE|Alu	42110	NM_010578	16412	Itgb1	protein-coding
peak_39208	chr6	99584591	99584858	+	Intergenic	B1_Mur2|SINE|Alu	-63731	NM_001347345	108655	Foxp1	protein-coding
peak_38927	chr6	86512336	86513363	+	Intergenic	B1_Mur2|SINE|Alu	13340	NM_011865	23983	Pcbp1	protein-coding
peak_15670	chr14	87421546	87422315	+	intron (NM_001253755, intron 1 of 11)	B1_Mur2|SINE|Alu	5347	NM_172605	219249	Tdrd3	protein-coding
peak_20099	chr17	13141168	13141478	+	Intergenic	B1_Mur2|SINE|Alu	-9532	NM_199252	381058	Unc93a	protein-coding
peak_16848	chr15	38047480	38048347	+	intron (NM_001112721, intron 2 of 58)	B1_Mur2|SINE|Alu	30941	NM_001081359	70790	Ubr5	protein-coding
peak_27967	chr2	177872771	177873336	+	Intergenic	B1_Mur2|SINE|Alu	-24110	NR_038101	665205	Gm14327	pseudo
peak_13034	chr13	81742742	81743726	+	intron (NM_028372, intron 1 of 1)	B1_Mur2|SINE|Alu	31817	NM_028372	72852	Mblac2	protein-coding
peak_26105	chr2	80757899	80758612	+	Intergenic	B1_Mur2|SINE|Alu	118991	NM_001190179	69482	Nup35	protein-coding
peak_43608	chr7	144851984	144852953	+	Intergenic	B1_Mur2|SINE|Alu	-8918	NM_010202	14175	Fgf4	protein-coding
peak_41321	chr7	38812206	38817123	+	intron (NR_153826, intron 2 of 6)	B1_Mur2|SINE|Alu	23003	NR_153826	105247250	1700010N08Rik	ncRNA
peak_6342	chr10	121485436	121486516	+	Intergenic	B1_Mur2|SINE|Alu	-9726	NM_138956	192678	Rassf3	protein-coding
peak_33548	chr4	136393549	136393889	+	Intergenic	B1_Mur2|SINE|Alu	-29805	NM_001285482	15552	Htr1d	protein-coding
peak_29000	chr3	50640826	50641458	+	Intergenic	B1_Mur2|SINE|Alu	-197529	NM_011990	26570	Slc7a11	protein-coding
peak_32109	chr4	59597745	59598160	+	intron (NM_001301367, intron 7 of 11)	B1_Mur2|SINE|Alu	16389	NM_024255	72479	Hsdl2	protein-coding
peak_35017	chr5	35777085	35777345	+	intron (NM_177678, intron 1 of 19)	B1_Mur2|SINE|Alu	19335	NM_001177699	231148	Ablim2	protein-coding
peak_47656	chr9	72994547	72995038	+	intron (NM_001359295, intron 1 of 9)	B1_Mur2|SINE|Alu	9288	NM_001286545	72278	Ccpg1	protein-coding
peak_3289	chr1	155094444	155095556	+	Intergenic	B1_Mur2|SINE|Alu	4636	NM_010500	15939	Ier5	protein-coding
peak_14998	chr14	52163576	52163845	+	intron (NM_033618, intron 23 of 25)	B1_Mur2|SINE|Alu	33529	NM_033618	114741	Supt16	protein-coding
peak_4821	chr10	37499343	37499767	+	Intergenic	B1_Mur2|SINE|Alu	-360629	NM_008538	17118	Marcks	protein-coding
peak_40403	chr7	8353255	8354080	+	Intergenic	B1_Mur2|SINE|Alu	29571	NM_001105074	434113	Vmn2r44	protein-coding
peak_31808	chr4	44015800	44016736	+	intron (NM_001080384, intron 2 of 5)	B1_Mur2|SINE|Alu	3618	NM_001290470	12757	Clta	protein-coding
peak_19923	chr17	6409890	6410285	+	Intergenic	B1_Mur2|SINE|Alu	-20025	NM_009342	21648	Dynlt1b	protein-coding
peak_41276	chr7	38364036	38364942	+	Intergenic	B1_Mur2|SINE|Alu	-14894	NR_153827	545951	Gm28453	ncRNA
peak_9157	chr12	18023148	18024053	+	Intergenic	B1_Mur2|SINE|Alu	332791	NM_016677	53602	Hpcal1	protein-coding
peak_28409	chr3	19292629	19293544	+	intron (NM_001122759, intron 1 of 12)	B1_Mur2|SINE|Alu	18236	NM_001122759	18583	Pde7a	protein-coding
peak_16601	chr15	22848419	22849291	+	Intergenic	B1_Mur2|SINE|Alu	-133871	NM_001165971	545091	Hnrnpa1l2-ps2	protein-coding
peak_41057	chr7	30345587	30346119	+	Intergenic	B1_Mur2|SINE|Alu	16919	NM_175478	233067	Lrfn3	protein-coding
peak_10596	chr12	86860956	86861448	+	Intergenic	B1_Mur2|SINE|Alu	23612	NM_145836	238330	Irf2bpl	protein-coding
peak_18751	chr16	32541929	32542980	+	Intergenic	B1_Mur2|SINE|Alu	46173	NM_199309	245308	Zdhhc19	protein-coding
peak_33335	chr4	123698138	123699509	+	Intergenic	B1_Mur2|SINE|Alu	-14463	NM_001199137	11426	Macf1	protein-coding
peak_832	chr1	34448784	34449650	+	Intergenic	B1_Mur2|SINE|Alu	9388	NM_178601	27993	Imp4	protein-coding
peak_8397	chr11	94959464	94960036	+	Intergenic	B1_Mur2|SINE|Alu	-7843	NM_018792	54388	Hils1	protein-coding
peak_7840	chr11	67367621	67368302	+	intron (NM_001081250, intron 35 of 38)	B1_Mur2|SINE|Alu	40858	NM_001081250	544791	Myh13	protein-coding
peak_40357	chr7	7540202	7540443	+	Intergenic	B1_Mur2|SINE|Alu	26464	NM_001105065	624512	Vmn2r33	protein-coding
peak_45197	chr8	79124963	79125229	+	intron (NM_001294279, intron 7 of 14)	B1_Mur2|SINE|Alu	96659	NM_178267	622675	Zfp827	protein-coding
peak_27854	chr2	171701404	171701948	+	Intergenic	B1_Mur2|SINE|Alu	261123	NR_040509	75655	1700028P15Rik	ncRNA
peak_11079	chr12	111020198	111020551	+	Intergenic	B1_Mur2|SINE|Alu	-19424	NM_198023	217864	Rcor1	protein-coding
peak_40313	chr7	7124804	7125372	+	Intergenic	B1_Mur2|SINE|Alu	-3612	NM_172738	232853	Zfp954	protein-coding
peak_33218	chr4	116982487	116983268	+	intron (NM_001029912, intron 11 of 13)	B1_Mur2|SINE|Alu	11536	NM_009478	22275	Urod	protein-coding
peak_9754	chr12	40069170	40070146	+	intron (NM_001146196, intron 11 of 15)	B1_Mur2|SINE|Alu	-31671	NM_001039515	11861	Arl4a	protein-coding
peak_41414	chr7	41314730	41315078	+	Intergenic	B1_Mur2|SINE|Alu	30577	NM_001033782	434172	Gm5592	protein-coding
peak_29869	chr3	95277473	95277768	+	intron (NM_173347, intron 1 of 7)	B1_Mur2|SINE|Alu	4456	NM_173347	229589	Prune1	protein-coding
peak_40706	chr7	15863005	15863528	+	Intergenic	B1_Mur2|SINE|Alu	9119	NM_001113330	12951	Crx	protein-coding
peak_9859	chr12	46833630	46833925	+	Intergenic	B1_Mur2|SINE|Alu	-15002	NM_021361	664883	Nova1	protein-coding
peak_24351	chr19	47479710	47480694	+	Intergenic	B1_Mur2|SINE|Alu	-15791	NM_001164717	14218	Sh3pxd2a	protein-coding
peak_48357	chr9	109768706	109770222	+	intron (NM_001303004, intron 5 of 5)	B1_Mur2|SINE|Alu	21186	NM_001303003	76998	Fbxw27	protein-coding
peak_24295	chr19	44152364	44152620	+	intron (NM_181422, intron 9 of 14)	B1_Mur2|SINE|Alu	-6046	NM_028607	73689	Bloc1s2	protein-coding
peak_24711	chr2	5958576	5958850	+	intron (NM_001081132, intron 2 of 21)	B1_Mur2|SINE|Alu	7244	NM_001081132	326622	Upf2	protein-coding
peak_26028	chr2	76663821	76664149	+	intron (NM_001355080, intron 4 of 4)	B1_Mur2|SINE|Alu	9113	NM_001355080	14231	Fkbp7	protein-coding
peak_41381	chr7	40611430	40612312	+	Intergenic	B1_Mur2|SINE|Alu	-62866	NR_045504	71029	4933402C06Rik	ncRNA
peak_18460	chr16	17817045	17817302	+	Intergenic	B1_Mur2|SINE|Alu	-15946	NR_027959	433004	B830017H08Rik	ncRNA
peak_30289	chr3	116774560	116775498	+	intron (NM_001362367, intron 21 of 27)	B1_Mur2|SINE|Alu	33137	NM_001362367	77559	Agl	protein-coding
peak_33535	chr4	135595126	135595933	+	Intergenic	B1_Mur3|SINE|Alu	-21909	NM_001013756	230824	Grhl3	protein-coding
peak_17624	chr15	80961038	80961408	+	intron (NM_009634, intron 5 of 12)	B1_Mur3|SINE|Alu	12733	NM_009634	11564	Adsl	protein-coding
peak_21541	chr17	86471467	86472404	+	intron (NM_011104, intron 2 of 14)	B1_Mur3|SINE|Alu	-184757	NR_045435	72104	2010106C02Rik	ncRNA
peak_28783	chr3	37139309	37140284	+	Intergenic	B1_Mur3|SINE|Alu	-13842	NM_008366	16183	Il2	protein-coding
peak_8574	chr11	106693603	106694188	+	intron (NM_001305158, intron 4 of 14)	B1_Mur3|SINE|Alu	21386	NM_001305157	18613	Pecam1	protein-coding
peak_6456	chr10	127992862	127993473	+	intron (NM_001359377, intron 5 of 5)	B1_Mur3|SINE|Alu	14341	NM_013786	27400	Hsd17b6	protein-coding
peak_6441	chr10	126858098	126858377	+	Intergenic	B1_Mur3|SINE|Alu	43134	NM_001358969	68876	Atp23	protein-coding
peak_33683	chr4	143783926	143784566	+	Intergenic	B1_Mur3|SINE|Alu	-5088	NM_001007077	194227	Gm13023	protein-coding
peak_25271	chr2	35594519	35595608	+	intron (NM_001290637, intron 1 of 16)	B1_Mur3|SINE|Alu	12223	NM_001290637	69601	Dab2ip	protein-coding
peak_14860	chr14	45651361	45652014	+	intron (NM_176845, intron 1 of 12)	B1_Mur3|SINE|Alu	6366	NR_039593	100628600	Mir5131	ncRNA
peak_23170	chr18	76217706	76218235	+	Intergenic	B1_Mur3|SINE|Alu	-23731	NM_010754	17126	Smad2	protein-coding
peak_5564	chr10	78523992	78524712	+	Intergenic	B1_Mur3|SINE|Alu	-50148	NM_173751	216136	Ilvbl	protein-coding
peak_6498	chr10	130537257	130537703	+	Intergenic	B1_Mur3|SINE|Alu	-40101	NM_001103366	625131	Vmn2r87	protein-coding
peak_36461	chr5	108591574	108592452	+	intron (NM_001359923, intron 16 of 22)	B1_Mur3|SINE|Alu	37764	NM_001282051	231580	Gak	protein-coding
peak_35570	chr5	64785363	64785701	+	Intergenic	B1_Mur3|SINE|Alu	-17991	NM_008453	16599	Klf3	protein-coding
peak_47598	chr9	70058095	70059927	+	Intergenic	B1_Mur3|SINE|Alu	-20923	NM_028087	72077	Gcnt3	protein-coding
peak_45820	chr8	111809297	111809808	+	intron (NM_011801, intron 5 of 6)	B1_Mur3|SINE|Alu	44758	NM_011801	23837	Cfdp1	protein-coding
peak_17635	chr15	81579751	81580365	+	Intergenic	B1_Mur3|SINE|Alu	-6156	NM_177821	328572	Ep300	protein-coding
peak_9362	chr12	22834791	22835146	+	Intergenic	B1_Mur3|SINE|Alu	175275	NR_015504	69732	2410018L13Rik	ncRNA
peak_46442	chr9	13589295	13590130	+	Intergenic	B1_Mur3|SINE|Alu	-30277	NM_001013813	270118	Maml2	protein-coding
peak_389	chr1	7289425	7289934	+	Intergenic	B1_Mur3|SINE|Alu	200759	NM_183028	319263	Pcmtd1	protein-coding
peak_16382	chr15	9636454	9636709	+	intron (NM_001305042, intron 23 of 36)	B1_Mur3|SINE|Alu	-106705	NM_008372	16197	Il7r	protein-coding
peak_27299	chr2	144233401	144235624	+	Intergenic	B1_Mur3|SINE|Alu	31690	NR_030762	100313519	Snord17	snoRNA
peak_38653	chr6	72253281	72253533	+	Intergenic	B1_Mur3|SINE|Alu	-17830	NM_153778	71093	Atoh8	protein-coding
peak_28196	chr3	8740073	8741063	+	Intergenic	B1_Mur3|SINE|Alu	-73530	NM_010423	15213	Hey1	protein-coding
peak_13790	chr14	3579764	3581875	+	Intergenic	B1_Mur3|SINE|Alu	-53693	NM_029288	100041774	Gm10413	protein-coding
peak_26948	chr2	126454154	126454474	+	intron (NM_001359975, intron 6 of 27)	B1_Mur3|SINE|Alu	37239	NM_001080944	241633	Atp8b4	protein-coding
peak_29700	chr3	88701610	88702678	+	intron (NR_151827, intron 10 of 13)	B1_Mur3|SINE|Alu	-14710	NR_028056	19769	Rit1	protein-coding
peak_17963	chr15	96652409	96652757	+	Intergenic	B1_Mur3|SINE|Alu	-9670	NM_001166458	105727	Slc38a1	protein-coding
peak_42839	chr7	109910444	109911043	+	intron (NM_001311139, intron 11 of 21)	B1_Mur3|SINE|Alu	-45064	NM_020052	56788	Scube2	protein-coding
peak_27439	chr2	151539076	151540592	+	Intergenic	B1_Mur3|SINE|Alu	-2649	NM_001302080	14225	Fkbp1a	protein-coding
peak_42005	chr7	66400493	66401102	+	intron (NM_053080, intron 10 of 12)	B1_Mur3|SINE|Alu	-12456	NM_146191	233328	Lrrk1	protein-coding
peak_8555	chr11	105607690	105607959	+	intron (NM_181071, intron 1 of 25)	B1_Mur3|SINE|Alu	17838	NM_181071	77097	Tanc2	protein-coding
peak_17662	chr15	83278528	83279718	+	Intergenic	B1_Mur3|SINE|Alu	-27349	NM_001004150	239559	A4galt	protein-coding
peak_10234	chr12	69336091	69336677	+	intron (NM_025441, intron 16 of 32)	B1_Mur3|SINE|Alu	20792	NM_025441	66244	Nemf	protein-coding
peak_43720	chr8	8592623	8592917	+	Intergenic	B1_Mur3|SINE|Alu	68003	NM_010111	13642	Efnb2	protein-coding
peak_5604	chr10	81753302	81755132	+	intron (NM_001346707, intron 1 of 4)	B1_Mur3|SINE|Alu	16925	NM_199062	331188	Zfp781	protein-coding
peak_30143	chr3	108453561	108454154	+	Intergenic	B1_Mur3|SINE|Alu	-8598	NM_011319	20226	Sars	protein-coding
peak_14481	chr14	34330183	34330553	+	intron (NM_008133, intron 5 of 12)	B1_Mur3|SINE|Alu	-14687	NR_027380	100041231	Gm3219	pseudo
peak_33999	chr4	147373102	147374279	+	intron (NM_001039209, intron 1 of 2)	B1_Mur3|SINE|Alu	-179587	NM_001014397	433804	Zfp985	protein-coding
peak_44697	chr8	50586158	50586400	+	Intergenic	B1_Mur3|SINE|Alu	218167	NR_046067	100039954	Gm2516	ncRNA
peak_39735	chr6	124924524	124925175	+	intron (NR_152158, intron 1 of 1)	B1_Mur3|SINE|Alu	-6539	NM_145385	30853	Mlf2	protein-coding
peak_33782	chr4	145750351	145750627	+	Intergenic	B1_Mur3|SINE|Alu	-31054	NM_001083918	666532	Zfp991	protein-coding
peak_42505	chr7	92536185	92537174	+	Intergenic	B1_Mur3|SINE|Alu	-24470	NM_025515	66365	Ccdc90b	protein-coding
peak_18688	chr16	29647673	29647945	+	intron (NM_133752, intron 27 of 28)	B1_Mur3|SINE|Alu	68475	NM_133752	74143	Opa1	protein-coding
peak_31193	chr4	8104288	8104561	+	Intergenic	B1_Mur3|SINE|Alu	134617	NM_007592	12319	Car8	protein-coding
peak_11269	chr13	3372835	3373717	+	Intergenic	B1_Mur4|SINE|Alu	-105027	NR_015522	76937	2810429I04Rik	ncRNA
peak_12709	chr13	66297180	66297988	+	Intergenic	B1_Mur4|SINE|Alu	143534	NM_001290196	76803	2410141K09Rik	protein-coding
peak_19035	chr16	48194449	48195466	+	Intergenic	B1_Mur4|SINE|Alu	-36458	NR_152166	619300	6430553K19Rik	ncRNA
peak_33180	chr4	115054512	115054757	+	Intergenic	B1_Mur4|SINE|Alu	-1792	NM_011527	21349	Tal1	protein-coding
peak_13522	chr13	107232114	107233017	+	Intergenic	B1_Mur4|SINE|Alu	209995	NR_015471	100040322	3830408C21Rik	ncRNA
peak_7194	chr11	35413515	35413795	+	intron (NM_011412, intron 4 of 35)	B1_Mur4|SINE|Alu	-203161	NR_029799	723924	Mir218-2	ncRNA
peak_37493	chr6	13003221	13005134	+	Intergenic	B1_Mur4|SINE|Alu	-65582	NM_027992	71900	Tmem106b	protein-coding
peak_15530	chr14	78718340	78718581	+	intron (NM_001081336, intron 2 of 29)	B1_Mur4|SINE|Alu	14269	NM_001081336	380921	Dgkh	protein-coding
peak_14875	chr14	46345484	46346950	+	Intergenic	B1_Mur4|SINE|Alu	-33307	NR_037981	100041724	Gm15217	ncRNA
peak_34925	chr5	31052910	31053656	+	intron (NM_027855, intron 5 of 6)	B1_Mur4|SINE|Alu	-1497	NM_023525	69719	Cad	protein-coding
peak_2780	chr1	128109232	128110390	+	intron (NM_181750, intron 1 of 26)	B1_Mur4|SINE|Alu	6505	NM_181750	226412	R3hdm1	protein-coding
peak_33501	chr4	132766897	132767150	+	Intergenic	B1_Mur4|SINE|Alu	-1337	NM_011284	19891	Rpa2	protein-coding
peak_15001	chr14	52346969	52347758	+	Intergenic	B1_Mur4|SINE|Alu	2681	NM_001012269	258008	Olfr1513	protein-coding
peak_19921	chr17	6402171	6402619	+	Intergenic	B1_Mur4|SINE|Alu	-27717	NM_009342	21648	Dynlt1b	protein-coding
peak_36788	chr5	126218962	126219930	+	Intergenic	B1_Mur4|SINE|Alu	687028	NM_001190352	208151	Tmem132b	protein-coding
peak_7122	chr11	32262115	32262654	+	intron (NM_001284359, intron 2 of 13)	B1_Mur4|SINE|Alu	5323	NR_104306	17168	Nprl3	protein-coding
peak_5859	chr10	93494261	93494507	+	intron (NM_010401, intron 8 of 19)	B1_Mur4|SINE|Alu	5616	NM_010401	15109	Hal	protein-coding
peak_3602	chr1	171147577	171148447	+	intron (NM_025321, intron 1 of 5)	B1_Mur4|SINE|Alu	2591	NM_025321	66052	Sdhc	protein-coding
peak_18695	chr16	30161589	30162579	+	Intergenic	B1_Mur4|SINE|Alu	96727	NM_008235	15205	Hes1	protein-coding
peak_14403	chr14	30364507	30365232	+	intron (NM_028981, intron 1 of 46)	B1_Mur4|SINE|Alu	-11383	NM_001083616	12289	Cacna1d	protein-coding
peak_13957	chr14	7985478	7987399	+	intron (NM_007870, intron 2 of 7)	B1_Mur4|SINE|Alu	7744	NM_007870	13421	Dnase1l3	protein-coding
peak_37825	chr6	30911397	30912316	+	intron (NM_054073, intron 3 of 7)	B1_Mur4|SINE|Alu	3717	NM_054073	116732	Tsga13	protein-coding
peak_36714	chr5	121481379	121481790	+	intron (NM_001161626, intron 4 of 9)	B1_Mur4|SINE|Alu	18403	NM_001161627	77462	Tmem116	protein-coding
peak_16200	chr14	120480715	120481194	+	intron (NM_029519, intron 1 of 1)	B1_Mur4|SINE|Alu	2493	NM_029519	76108	Rap2a	protein-coding
peak_35073	chr5	38372431	38373307	+	intron (NM_145559, intron 9 of 10)	B1_Mur4|SINE|Alu	28480	NR_046191	78172	4930487D11Rik	ncRNA
peak_20598	chr17	35118896	35119650	+	intron (NM_001303445, intron 3 of 6)	B1_Mur4|SINE|Alu	2019	NM_009975	13001	Csnk2b	protein-coding
peak_28549	chr3	26780517	26780764	+	intron (NM_029150, intron 4 of 10)	B1_Mur4|SINE|Alu	143009	NM_027583	70862	Spata16	protein-coding
peak_8440	chr11	98058832	98059418	+	Intergenic	B1_Mur4|SINE|Alu	-5663	NM_146028	217154	Stac2	protein-coding
peak_13459	chr13	103845643	103845926	+	intron (NM_001005868, intron 15 of 26)	B1_Mur4|SINE|Alu	-71176	NM_001361085	218543	Srek1	protein-coding
peak_37841	chr6	31532401	31532858	+	intron (NM_013723, intron 1 of 7)	B1_Mur4|SINE|Alu	31308	NM_013723	27205	Podxl	protein-coding
peak_31973	chr4	52355919	52356182	+	Intergenic	B1_Mur4|SINE|Alu	82914	NR_045175	72648	Smc2os	ncRNA
peak_43508	chr7	140168528	140168807	+	Intergenic	B1_Mur4|SINE|Alu	-5719	NM_146952	258954	Olfr522	protein-coding
peak_22385	chr18	36395658	36396163	+	Intergenic	B1_Mur4|SINE|Alu	47286	NM_001081365	66060	Cystm1	protein-coding
peak_27762	chr2	166878092	166880031	+	intron (NM_001085495, intron 33 of 38)	B1_Mur4|SINE|Alu	-27035	NM_023565	110750	Cse1l	protein-coding
peak_30127	chr3	107247663	107248193	+	Intergenic	B1_Mur4|SINE|Alu	-8221	NM_001044382	246691	Prok1	protein-coding
peak_46878	chr9	35038444	35038892	+	Intergenic	B1_Mur4|SINE|Alu	-78060	NR_029475	78934	4930581F22Rik	ncRNA
peak_40722	chr7	16698179	16698995	+	Intergenic	B1_Mur4|SINE|Alu	-22882	NM_175315	101434	Ceacam15	protein-coding
peak_2878	chr1	133473386	133474208	+	Intergenic	B1_Mur4|SINE|Alu	-49585	NM_011439	20668	Sox13	protein-coding
peak_21413	chr17	78438784	78439097	+	Intergenic	B1_Mur4|SINE|Alu	-20788	NM_001360407	225020	Fez2	protein-coding
peak_26498	chr2	104036979	104037253	+	intron (NM_001355505, intron 3 of 10)	B1_Mur4|SINE|Alu	-8755	NM_175161	70986	4931422A03Rik	protein-coding
peak_20464	chr17	27854175	27855590	+	Intergenic	B1_Mur4|SINE|Alu	-1625	NM_001080769	224648	Uhrf1bp1	protein-coding
peak_18523	chr16	21424802	21425081	+	intron (NM_001285894, intron 1 of 45)	B1_Mur4|SINE|Alu	1823	NM_001285893	209018	Vps8	protein-coding
peak_18081	chr15	103326141	103326433	+	intron (NM_001356627, intron 2 of 7)	B1_Mur4|SINE|Alu	8051	NM_001356627	29813	Zfp385a	protein-coding
peak_15542	chr14	79524262	79524549	+	intron (NM_001286411, intron 1 of 8)	B1_Mur4|SINE|Alu	8731	NM_001286411	13709	Elf1	protein-coding
peak_26923	chr2	125387162	125387861	+	intron (NM_007993, intron 12 of 65)	B1_Mur4|SINE|Alu	118927	NM_007993	14118	Fbn1	protein-coding
peak_9204	chr12	19018743	19019560	+	Intergenic	B1_Mur4|SINE|Alu	504641	NM_001201330	236366	5730507C01Rik	protein-coding
peak_14924	chr14	48626497	48627166	+	Intergenic	B1_Mur4|SINE|Alu	35903	NM_144841	18424	Otx2	protein-coding
peak_39479	chr6	112979578	112980283	+	Intergenic	B1_Mur4|SINE|Alu	-32664	NM_080448	259302	Srgap3	protein-coding
peak_2975	chr1	138073274	138073670	+	intron (NM_001268286, intron 23 of 28)	B1_Mur4|SINE|Alu	101654	NM_001111316	19264	Ptprc	protein-coding
peak_15279	chr14	64850803	64852515	+	intron (NM_177338, intron 6 of 9)	B1_Mur4|SINE|Alu	98198	NM_177338	219150	Hmbox1	protein-coding
peak_36925	chr5	134178921	134179166	+	Intergenic	B1_Mur4|SINE|Alu	-2276	NM_033572	94254	Rcc1l	protein-coding
peak_1953	chr1	86017176	86017732	+	Intergenic	B1_Mur4|SINE|Alu	-4488	NM_027029	70060	Spata3	protein-coding
peak_25065	chr2	25336852	25337993	+	intron (NM_001029983, intron 3 of 12)	B1_Mur4|SINE|Alu	4679	NM_001029983	227619	Man1b1	protein-coding
peak_47013	chr9	42155922	42156855	+	Intergenic	B1_Mur4|SINE|Alu	-32091	NM_011436	20660	Sorl1	protein-coding
peak_38532	chr6	66756031	66756353	+	Intergenic	B1_Mur4|SINE|Alu	20938	NM_134168	171186	Vmn1r38	protein-coding
peak_43218	chr7	127283021	127283594	+	Intergenic	B1_Mur4|SINE|Alu	-9248	NM_009266	20768	Sephs2	protein-coding
peak_23598	chr19	9601912	9602932	+	Intergenic	B1_Mur4|SINE|Alu	-43174	NR_073559	619371	Stxbp3-ps	pseudo
peak_44472	chr8	37420014	37420310	+	Intergenic	B1_Mur4|SINE|Alu	-395924	NR_126063	414128	G630064G18Rik	ncRNA
peak_12468	chr13	58413630	58414237	+	Intergenic	B1_Mur4|SINE|Alu	-10590	NM_001301341	15387	Hnrnpk	protein-coding
peak_5529	chr10	76737316	76737564	+	Intergenic	B1_Mur4|SINE|Alu	-11396	NM_009933	12833	Col6a1	protein-coding
peak_10605	chr12	87311934	87312184	+	intron (NM_011479, intron 11 of 11)	B1_Mur4|SINE|Alu	-12354	NM_001290302	217738	Ism2	protein-coding
peak_10935	chr12	104416051	104417672	+	Intergenic	B1_Mur4|SINE|Alu	10153	NM_009252	20716	Serpina3n	protein-coding
peak_18557	chr16	22537661	22537980	+	intron (NM_001346673, intron 19 of 23)	B1_Mur4|SINE|Alu	-5636	NR_106170	102465887	Mir8095	ncRNA
peak_14412	chr14	30965154	30965904	+	intron (NM_001308328, intron 6 of 13)	B1_Mur4|SINE|Alu	14152	NM_001308328	23955	Nek4	protein-coding
peak_1462	chr1	66656350	66656600	+	intron (NM_175510, intron 51 of 64)	B1_Mur4|SINE|Alu	-44356	NM_001310644	66646	Rpe	protein-coding
peak_37110	chr5	144710197	144710561	+	Intergenic	B1_Mur4|SINE|Alu	51199	NM_177735	243339	Tmem130	protein-coding
peak_29885	chr3	96065008	96065318	+	Intergenic	B1_Mur4|SINE|Alu	-6708	NM_013841	22365	Vps45	protein-coding
peak_6462	chr10	128618806	128619759	+	Intergenic	B1_Mur4|SINE|Alu	7224	NM_013765	27370	Rps26	protein-coding
peak_43523	chr7	140867843	140868244	+	intron (NM_022433, intron 5 of 6)	B1_Mur4|SINE|Alu	10646	NM_053194	101489	Ric8a	protein-coding
peak_33360	chr4	124765306	124766204	+	intron (NM_008385, intron 7 of 23)	B1_Mur4|SINE|Alu	-14401	NR_151694	102634646	Gm12915	ncRNA
peak_16734	chr15	31355672	31356386	+	intron (NM_027496, intron 1 of 3)	B1_Mur4|SINE|Alu	11730	NM_001357923	67434	Ankrd33b	protein-coding
peak_34123	chr4	150295125	150296111	+	intron (NM_001085492, intron 1 of 22)	B1_Mur4|SINE|Alu	13702	NM_001085492	68703	Rere	protein-coding
peak_36769	chr5	125108441	125108753	+	intron (NM_011424, intron 5 of 46)	B1_Mur4|SINE|Alu	70617	NM_011424	20602	Ncor2	protein-coding
peak_24346	chr19	47110556	47110979	+	intron (NM_011053, intron 17 of 35)	B1_Mur4|SINE|Alu	20001	NM_011053	18572	Pdcd11	protein-coding
peak_36338	chr5	103775391	103776554	+	intron (NM_001080798, intron 1 of 19)	B1_Mur4|SINE|Alu	21399	NM_001080798	17355	Aff1	protein-coding
peak_12693	chr13	66001948	66002413	+	Intergenic	B1_Mur4|SINE|Alu	-111273	NM_001177832	628709	Gm10324	protein-coding
peak_21014	chr17	56972165	56972503	+	intron (NM_175731, intron 1 of 5)	B1_Mur4|SINE|Alu	9792	NM_175731	171168	Acer1	protein-coding
peak_37980	chr6	39736734	39737709	+	Intergenic	B1_Mur4|SINE|Alu	-11758	NM_139294	109880	Braf	protein-coding
peak_4157	chr10	4276625	4277200	+	intron (NM_031185, intron 1 of 3)	B1_Mur4|SINE|Alu	10583	NM_031185	83397	Akap12	protein-coding
peak_46319	chr9	7942857	7943276	+	intron (NM_009534, intron 5 of 7)	B1_Mur4|SINE|Alu	61530	NM_001171147	22601	Yap1	protein-coding
peak_28188	chr3	8244680	8246587	+	Intergenic	B1_Mus1|SINE|Alu	217465	NR_033512	620966	Gm6194	pseudo
peak_6515	chr11	3186850	3189403	+	intron (NM_030207, intron 2 of 32)	B1_Mus1|SINE|Alu	5337	NM_030207	78887	Sfi1	protein-coding
peak_40331	chr7	7387194	7392100	+	intron (NM_001105062, intron 4 of 5)	B1_Mus1|SINE|Alu	9980	NM_001105062	100042591	Vmn2r31	protein-coding
peak_10427	chr12	78068850	78069779	+	Intergenic	B1_Mus1|SINE|Alu	-157341	NM_145965	268566	Gphn	protein-coding
peak_6348	chr10	121747208	121747463	+	intron (NM_173022, intron 2 of 2)	B1_Mus1|SINE|Alu	7405	NM_173022	270802	BC048403	protein-coding
peak_20219	chr17	15797839	15798283	+	Intergenic	B1_Mus1|SINE|Alu	28525	NM_178615	68799	Rgmb	protein-coding
peak_43713	chr8	8263764	8264324	+	Intergenic	B1_Mus1|SINE|Alu	396729	NM_010111	13642	Efnb2	protein-coding
peak_31849	chr4	45773616	45774804	+	Intergenic	B1_Mus1|SINE|Alu	-9987	NR_046068	100040567	Gm12409	ncRNA
peak_41449	chr7	42761901	42762897	+	Intergenic	B1_Mus1|SINE|Alu	31097	NM_001105059	546964	Vmn2r62	protein-coding
peak_35871	chr5	80124323	80124641	+	Intergenic	B1_Mus1|SINE|Alu	-896089	NM_001347367	319387	Adgrl3	protein-coding
peak_18117	chr16	3122114	3124293	+	Intergenic	B1_Mus1|SINE|Alu	-469195	NM_146860	258859	Olfr161	protein-coding
peak_48370	chr9	110558091	110560117	+	intron (NM_001081340, intron 5 of 20)	B1_Mus1|SINE|Alu	26507	NM_001081340	235626	Setd2	protein-coding
peak_2377	chr1	107363339	107364279	+	intron (NM_025867, intron 1 of 7)	B1_Mus1|SINE|Alu	1495	NM_025867	66957	Serpinb11	protein-coding
peak_14064	chr14	13027602	13028411	+	Intergenic	B1_Mus1|SINE|Alu	-204927	NM_012061	27062	Cadps	protein-coding
peak_10785	chr12	95908647	95908893	+	Intergenic	B1_Mus1|SINE|Alu	138452	NR_103800	69423	1700019M22Rik	pseudo
peak_23503	chr19	4390525	4391694	+	intron (NM_001001984, intron 2 of 20)	B1_Mus1|SINE|Alu	5968	NM_001001984	225876	Kdm2a	protein-coding
peak_377	chr1	6748502	6748941	+	intron (NM_001244692, intron 3 of 23)	B1_Mus1|SINE|Alu	18670	NR_045189	240690	St18	protein-coding
peak_40465	chr7	9912129	9912804	+	Intergenic	B1_Mus1|SINE|Alu	-35499	NR_154463	72716	2810047C21Rik1	ncRNA
peak_25677	chr2	58958914	58959160	+	intron (NM_001362394, intron 9 of 13)	B1_Mus1|SINE|Alu	201646	NM_001362393	227933	Ccdc148	protein-coding
peak_26039	chr2	77361494	77361760	+	Intergenic	B1_Mus1|SINE|Alu	-81035	NM_175465	228071	Sestd1	protein-coding
peak_8634	chr11	109501576	109502451	+	intron (NM_001361977, intron 1 of 10)	B1_Mus1|SINE|Alu	6674	NM_001361977	74008	Arsg	protein-coding
peak_26485	chr2	103472319	103472730	+	intron (NM_009804, intron 4 of 12)	B1_Mus1|SINE|Alu	12629	NM_009804	12359	Cat	protein-coding
peak_13961	chr14	8148200	8148510	+	intron (NM_001360314, intron 13 of 19)	B1_Mus1|SINE|Alu	24637	NM_024221	68263	Pdhb	protein-coding
peak_20833	chr17	47200200	47200456	+	intron (NM_001097623, intron 3 of 19)	B1_Mus1|SINE|Alu	-29902	NM_172622	224829	Trerf1	protein-coding
peak_47284	chr9	55091218	55092091	+	Intergenic	B1_Mus1|SINE|Alu	-43110	NM_148944	108015	Chrnb4	protein-coding
peak_18069	chr15	102768118	102768419	+	Intergenic	B1_Mus1|SINE|Alu	-21359	NR_104334	102216269	Gm38436	ncRNA
peak_21874	chr18	10838423	10838704	+	Intergenic	B1_Mus1|SINE|Alu	-53011	NR_029781	723959	Mir1a-2	ncRNA
peak_13132	chr13	87056984	87057393	+	Intergenic	B1_Mus1|SINE|Alu	-1010393	NM_007749	12867	Cox7c	protein-coding
peak_8252	chr11	87424634	87424886	+	intron (NM_031386, intron 1 of 30)	B1_Mus1|SINE|Alu	-2831	NM_001199293	83560	Tex14	protein-coding
peak_24141	chr19	37170027	37171098	+	intron (NM_198300, intron 2 of 10)	B1_Mus1|SINE|Alu	-3281	NR_045329	319931	A330032B11Rik	ncRNA
peak_26677	chr2	114141071	114141888	+	intron (NM_001290788, intron 15 of 33)	B1_Mus1|SINE|Alu	9091	NR_105968	102465982	Mir7002	ncRNA
peak_8977	chr12	8453571	8453984	+	Intergenic	B1_Mus1|SINE|Alu	46232	NM_007483	11852	Rhob	protein-coding
peak_15867	chr14	102257732	102258033	+	Intergenic	B1_Mus1|SINE|Alu	417259	NM_001347628	380928	Lmo7	protein-coding
peak_7624	chr11	57992876	57993385	+	Intergenic	B1_Mus1|SINE|Alu	-15934	NM_028451	73158	Larp1	protein-coding
peak_1346	chr1	60217391	60218185	+	intron (NM_173444, intron 8 of 54)	B1_Mus1|SINE|Alu	37189	NM_173444	269198	Nbeal1	protein-coding
peak_13458	chr13	103725779	103726840	+	Intergenic	B1_Mus1|SINE|Alu	-18676	NR_136924	102632492	Gm30551	ncRNA
peak_47963	chr9	89076624	89077581	+	Intergenic	B1_Mus1|SINE|Alu	15733	NM_001170884	666747	Trim43b	protein-coding
peak_10068	chr12	59313818	59314146	+	Intergenic	B1_Mus1|SINE|Alu	-94499	NM_001033156	70611	Fbxo33	protein-coding
peak_45472	chr8	92876938	92878573	+	intron (NM_001357375, intron 6 of 12)	B1_Mus1|SINE|Alu	22422	NM_001357375	270084	Lpcat2	protein-coding
peak_20541	chr17	32485825	32486075	+	intron (NM_177307, intron 8 of 13)	B1_Mus1|SINE|Alu	-20512	NM_001101445	208285	Cyp4f17	protein-coding
peak_3835	chr1	182041206	182042057	+	Intergenic	B1_Mus1|SINE|Alu	-21651	NM_001083120	13800	Enah	protein-coding
peak_35422	chr5	56600644	56600911	+	Intergenic	B1_Mus1|SINE|Alu	1117142	NR_015588	319216	4932441J04Rik	ncRNA
peak_4661	chr10	28054036	28054798	+	Intergenic	B1_Mus1|SINE|Alu	-20403	NM_001359356	19272	Ptprk	protein-coding
peak_12437	chr13	57451562	57451961	+	intron (NM_001166465, intron 6 of 9)	B1_Mus1|SINE|Alu	456571	NM_009262	20745	Spock1	protein-coding
peak_1844	chr1	85000953	85001473	+	Intergenic	B1_Mus1|SINE|Alu	-66130	NM_027921	71781	Slc16a14	protein-coding
peak_46623	chr9	23648800	23649847	+	Intergenic	B1_Mus1|SINE|Alu	426247	NM_028472	73230	Bmper	protein-coding
peak_24710	chr2	5955630	5956529	+	intron (NM_001081132, intron 1 of 21)	B1_Mus1|SINE|Alu	4610	NM_001081132	326622	Upf2	protein-coding
peak_7931	chr11	72573209	72574161	+	Intergenic	B1_Mus1|SINE|Alu	-23439	NM_029932	77577	Spns3	protein-coding
peak_43604	chr7	144561546	144562116	+	Intergenic	B1_Mus1|SINE|Alu	-8102	NM_001195086	233977	Ppfia1	protein-coding
peak_41497	chr7	43930466	43931489	+	Intergenic	B1_Mus1|SINE|Alu	-2794	NM_174865	317652	Klk15	protein-coding
peak_10666	chr12	88969311	88970322	+	intron (NM_172544, intron 2 of 19)	B1_Mus1|SINE|Alu	16426	NM_172544	18191	Nrxn3	protein-coding
peak_20048	chr17	11536543	11536898	+	intron (NM_016694, intron 6 of 11)	B1_Mus1|SINE|Alu	346469	NR_045808	52027	D17Ertd648e	ncRNA
peak_25853	chr2	68854681	68856049	+	Intergenic	B1_Mus1|SINE|Alu	-6076	NM_172856	241447	Cers6	protein-coding
peak_12042	chr13	39514962	39516268	+	Intergenic	B1_Mus1|SINE|Alu	-554740	NM_001170431	108652	Slc35b3	protein-coding
peak_21354	chr17	74498675	74499021	+	intron (NM_026417, intron 5 of 5)	B1_Mus1|SINE|Alu	9355	NM_026417	67864	Yipf4	protein-coding
peak_36179	chr5	95657769	95659080	+	Intergenic	B1_Mus1|SINE|Alu	77749	NM_198667	381724	BC061212	protein-coding
peak_42426	chr7	88564812	88565754	+	Intergenic	B1_Mus1|SINE|Alu	135010	NM_028238	72433	Rab38	protein-coding
peak_29676	chr3	87436273	87437007	+	intron (NM_183222, intron 1 of 12)	B1_Mus1|SINE|Alu	858	NM_183222	329693	Fcrl5	protein-coding
peak_17117	chr15	53228432	53229612	+	intron (NM_010162, intron 1 of 10)	B1_Mus1|SINE|Alu	117161	NM_010162	14042	Ext1	protein-coding
peak_3223	chr1	151836549	151836814	+	Intergenic	B1_Mus1|SINE|Alu	81307	NM_001311166	66967	Edem3	protein-coding
peak_16922	chr15	41953404	41953844	+	Intergenic	B1_Mus1|SINE|Alu	-83904	NM_175456	223513	Abra	protein-coding
peak_2949	chr1	137030010	137030482	+	Intergenic	B1_Mus1|SINE|Alu	-69798	NM_030676	26424	Nr5a2	protein-coding
peak_11510	chr13	12998350	12999792	+	intron (NM_031191, intron 2 of 4)	B1_Mus1|SINE|Alu	6259	NM_031191	18811	Prl2c2	protein-coding
peak_5607	chr10	81826944	81828534	+	Intergenic	B1_Mus1|SINE|Alu	15553	NM_001142963	100233208	Gm10778	protein-coding
peak_22416	chr18	38118096	38118590	+	Intergenic	B1_Mus1|SINE|Alu	91419	NM_029357	75599	Pcdh1	protein-coding
peak_17594	chr15	79199913	79200174	+	intron (NR_029470, intron 2 of 4)	B1_Mus1|SINE|Alu	-29130	NM_008837	18693	Pick1	protein-coding
peak_44832	chr8	60330731	60330999	+	Intergenic	B1_Mus1|SINE|Alu	-175259	NM_011834	23923	Aadat	protein-coding
peak_36968	chr5	137059456	137060224	+	Intergenic	B1_Mus1|SINE|Alu	12432	NM_008871	18787	Serpine1	protein-coding
peak_25205	chr2	32023848	32024454	+	intron (NM_172268, intron 24 of 35)	B1_Mus1|SINE|Alu	-26795	NR_106135	102466844	Mir7674	ncRNA
peak_32965	chr4	103507524	103507785	+	Intergenic	B1_Mus1|SINE|Alu	125154	NR_040673	622167	Gm12718	ncRNA
peak_46251	chr9	4525684	4526030	+	intron (NM_001113181, intron 5 of 10)	B1_Mus1|SINE|Alu	149305	NM_145609	78100	Msantd4	protein-coding
peak_37194	chr5	146730118	146730385	+	Intergenic	B1_Mus1|SINE|Alu	64705	NM_011669	22217	Usp12	protein-coding
peak_16825	chr15	36994971	36995423	+	Intergenic	B1_Mus1|SINE|Alu	12205	NM_026521	68036	Zfp706	protein-coding
peak_47335	chr9	57518748	57519373	+	Intergenic	B1_Mus1|SINE|Alu	-2172	NM_007747	12858	Cox5a	protein-coding
peak_20435	chr17	25997547	25997792	+	intron (NM_001162869, intron 9 of 14)	B1_Mus1|SINE|Alu	-11795	NM_001347334	50817	Capn15	protein-coding
peak_12624	chr13	65332978	65334742	+	Intergenic	B1_Mus1|SINE|Alu	55006	NM_178364	170936	Zfp369	protein-coding
peak_25695	chr2	60129748	60130433	+	Intergenic	B1_Mus1|SINE|Alu	-4350	NM_001001182	407823	Baz2b	protein-coding
peak_47341	chr9	57851000	57851313	+	Intergenic	B1_Mus1|SINE|Alu	-16922	NM_019689	56380	Arid3b	protein-coding
peak_5379	chr10	68034484	68034738	+	intron (NM_001359319, intron 9 of 11)	B1_Mus1|SINE|Alu	55041	NM_001359318	170799	Rtkn2	protein-coding
peak_22772	chr18	56005096	56005553	+	Intergenic	B1_Mus1|SINE|Alu	-395016	NM_001360917	107022	Gramd3	protein-coding
peak_43929	chr8	16860287	16860589	+	intron (NM_053171, intron 3 of 69)	B1_Mus1|SINE|Alu	674947	NM_053171	94109	Csmd1	protein-coding
peak_8410	chr11	95454909	95455270	+	intron (NM_001359107, intron 1 of 9)	B1_Mus1|SINE|Alu	41006	NM_025287	20747	Spop	protein-coding
peak_38009	chr6	40620685	40622390	+	Intergenic	B1_Mus1|SINE|Alu	-7294	NM_001171003	232714	Mgam	protein-coding
peak_10143	chr12	64314028	64314889	+	Intergenic	B1_Mus1|SINE|Alu	160440	NM_001163271	623046	Fscb	protein-coding
peak_4987	chr10	45478445	45478910	+	Intergenic	B1_Mus1|SINE|Alu	-8476	NM_001031772	380669	Lin28b	protein-coding
peak_48844	chrX	94907291	94908135	+	Intergenic	B1_Mus1|SINE|Alu	-109424	NR_003292	668171	Zxda	pseudo
peak_35026	chr5	36078163	36079112	+	intron (NM_030889, intron 3 of 26)	B1_Mus1|SINE|Alu	-125384	NM_175249	76943	Psapl1	protein-coding
peak_8776	chr11	117906356	117906904	+	Intergenic	B1_Mus1|SINE|Alu	-33104	NM_027919	71776	Tha1	protein-coding
peak_42789	chr7	107404246	107404487	+	intron (NM_021889, intron 1 of 6)	B1_Mus1|SINE|Alu	33576	NM_021889	60510	Syt9	protein-coding
peak_17659	chr15	83090911	83091656	+	Intergenic	B1_Mus1|SINE|Alu	-8922	NM_023475	68607	Serhl	protein-coding
peak_28033	chr2	180243456	180245263	+	Intergenic	B1_Mus1|SINE|Alu	-13020	NM_001355520	66481	Rps21	protein-coding
peak_33207	chr4	116465391	116465950	+	Intergenic	B1_Mus1|SINE|Alu	-1489	NM_001042743	17776	Mast2	protein-coding
peak_47201	chr9	50815775	50816465	+	intron (NR_045601, intron 12 of 13)	B1_Mus1|SINE|Alu	-40804	NM_001286553	73699	Ppp2r1b	protein-coding
peak_18714	chr16	31040759	31041741	+	intron (NM_198626, intron 2 of 3)	B1_Mus1|SINE|Alu	40182	NM_198626	268880	Xxylt1	protein-coding
peak_38977	chr6	88467001	88467261	+	intron (NM_019685, intron 1 of 10)	B1_Mus1|SINE|Alu	1722	NM_019685	56505	Ruvbl1	protein-coding
peak_40773	chr7	18966072	18966848	+	Intergenic	B1_Mus1|SINE|Alu	-21064	NM_194064	378430	Nanos2	protein-coding
peak_33267	chr4	119335877	119336125	+	intron (NM_001270446, intron 5 of 9)	B1_Mus1|SINE|Alu	-15478	NM_001110129	66101	Ppih	protein-coding
peak_5117	chr10	52322265	52322506	+	Intergenic	B1_Mus1|SINE|Alu	59739	NM_001199272	94221	Gopc	protein-coding
peak_20370	chr17	23058643	23059254	+	Intergenic	B1_Mus1|SINE|Alu	53977	NR_033648	665976	Vmn2r-ps129	pseudo
peak_42637	chr7	99122084	99122616	+	intron (NM_178635, intron 1 of 14)	B1_Mus1|SINE|Alu	18794	NM_178635	78610	Uvrag	protein-coding
peak_37017	chr5	139655229	139655512	+	Intergenic	B1_Mus1|SINE|Alu	80963	NM_174850	231830	Micall2	protein-coding
peak_24081	chr19	34350761	34351017	+	Intergenic	B1_Mus1|SINE|Alu	60230	NM_001146708	14102	Fas	protein-coding
peak_35042	chr5	37011351	37011797	+	Intergenic	B1_Mus1|SINE|Alu	-22592	NM_011716	22393	Wfs1	protein-coding
peak_3297	chr1	155376011	155376282	+	intron (NM_011273, intron 2 of 14)	B1_Mus1|SINE|Alu	41298	NM_011273	19775	Xpr1	protein-coding
peak_11946	chr13	34434821	34435076	+	Intergenic	B1_Mus1|SINE|Alu	-89766	NM_001033167	73102	Slc22a23	protein-coding
peak_5225	chr10	59240835	59241083	+	Intergenic	B1_Mus1|SINE|Alu	19037	NM_172939	268301	Sowahc	protein-coding
peak_12297	chr13	51640907	51641233	+	Intergenic	B1_Mus1|SINE|Alu	-4162	NM_025415	66197	Cks2	protein-coding
peak_5616	chr10	82090831	82091792	+	Intergenic	B1_Mus1|SINE|Alu	-36702	NM_001163064	216177	AU041133	protein-coding
peak_3229	chr1	152097546	152098149	+	Intergenic	B1_Mus1|SINE|Alu	-7527	NM_197990	69399	1700025G04Rik	protein-coding
peak_11939	chr13	34176735	34176987	+	intron (NM_001101430, intron 2 of 2)	B1_Mus1|SINE|Alu	13897	NM_001101430	69666	Psmg4	protein-coding
peak_34757	chr5	25486187	25486443	+	intron (NM_001081383, intron 1 of 58)	B1_Mus1|SINE|Alu	12468	NM_001081383	231051	Kmt2c	protein-coding
peak_32971	chr4	103606567	103606848	+	Intergenic	B1_Mus1|SINE|Alu	224207	NR_040673	622167	Gm12718	ncRNA
peak_41516	chr7	45877544	45877815	+	intron (NM_133950, intron 3 of 4)	B1_Mus1|SINE|Alu	4839	NM_133950	68137	Kdelr1	protein-coding
peak_45340	chr8	88026960	88027230	+	Intergenic	B1_Mus1|SINE|Alu	-67500	NM_033327	94187	Zfp423	protein-coding
peak_18105	chr15	103900621	103901857	+	Intergenic	B1_Mus1|SINE|Alu	-1927	NM_009267	20770	Mucl2	protein-coding
peak_44684	chr8	49518260	49518721	+	Intergenic	B1_Mus1|SINE|Alu	-843800	NM_001145937	23965	Tenm3	protein-coding
peak_16151	chr14	118252243	118252504	+	intron (NR_131969, intron 1 of 2)	B1_Mus1|SINE|Alu	-6261	NR_105749	102465149	Mir6241	ncRNA
peak_37260	chr5	150612365	150612797	+	intron (NM_001362416, intron 6 of 7)	B1_Mus1|SINE|Alu	-18056	NM_133898	100637	N4bp2l1	protein-coding
peak_9271	chr12	20299164	20300311	+	Intergenic	B1_Mus1|SINE|Alu	516042	NR_015521	69513	1700030C10Rik	ncRNA
peak_27814	chr2	170170033	170170547	+	Intergenic	B1_Mus1|SINE|Alu	-27615	NM_001159683	228913	Zfp217	protein-coding
peak_11400	chr13	10272087	10272341	+	intron (NM_033269, intron 1 of 4)	B1_Mus1|SINE|Alu	88589	NM_033269	12671	Chrm3	protein-coding
peak_6881	chr11	20713986	20714632	+	intron (NM_181411, intron 2 of 8)	B1_Mus1|SINE|Alu	27247	NM_001290545	216549	Aftph	protein-coding
peak_14197	chr14	20634438	20635602	+	Intergenic	B1_Mus1|SINE|Alu	-16666	NM_030180	78787	Usp54	protein-coding
peak_46596	chr9	22000580	22001781	+	intron (NM_001163787, intron 1 of 12)	B1_Mus1|SINE|Alu	1454	NM_001163787	77609	Ccdc151	protein-coding
peak_37397	chr6	8398123	8398363	+	intron (NM_001302354, intron 3 of 3)	B1_Mus1|SINE|Alu	110918	NR_040452	320312	A430035B10Rik	ncRNA
peak_3903	chr1	185347219	185347544	+	intron (NM_001347210, intron 5 of 9)	B1_Mus1|SINE|Alu	15222	NM_001347212	23827	Bpnt1	protein-coding
peak_48265	chr9	104735665	104736294	+	intron (NM_028719, intron 2 of 15)	B1_Mus1|SINE|Alu	166496	NM_028719	74020	Cpne4	protein-coding
peak_31753	chr4	40211026	40211497	+	intron (NM_172689, intron 14 of 17)	B1_Mus1|SINE|Alu	28564	NM_172689	230073	Ddx58	protein-coding
peak_23139	chr18	74541444	74541927	+	intron (NM_201600, intron 1 of 38)	B1_Mus1|SINE|Alu	-10561	NR_045368	73606	1700120E14Rik	ncRNA
peak_19895	chr17	4944290	4944685	+	Intergenic	B1_Mus1|SINE|Alu	-50587	NM_001085355	239985	Arid1b	protein-coding
peak_7621	chr11	57818276	57818930	+	Intergenic	B1_Mus1|SINE|Alu	13544	NM_008213	15110	Hand1	protein-coding
peak_21620	chr17	90406968	90407283	+	intron (NM_001346957, intron 14 of 18)	B1_Mus1|SINE|Alu	48755	NM_001346958	18189	Nrxn1	protein-coding
peak_33543	chr4	136060080	136061155	+	Intergenic	B1_Mus1|SINE|Alu	-7246	NM_025919	67025	Rpl11	protein-coding
peak_44206	chr8	24594573	24595227	+	intron (NM_008324, intron 1 of 9)	B1_Mus1|SINE|Alu	766	NM_001293690	15930	Ido1	protein-coding
peak_4499	chr10	20623247	20623548	+	intron (NM_013875, intron 1 of 12)	B1_Mus1|SINE|Alu	-75069	NM_001347366	29863	Pde7b	protein-coding
peak_27532	chr2	156167587	156168448	+	intron (NM_133242, intron 4 of 16)	B1_Mus1|SINE|Alu	11563	NM_001291115	170791	Rbm39	protein-coding
peak_25598	chr2	54149625	54150895	+	Intergenic	B1_Mus1|SINE|Alu	-64708	NM_023396	67874	Rprm	protein-coding
peak_37439	chr6	10576228	10576508	+	Intergenic	B1_Mus1|SINE|Alu	398010	NR_033776	57866	AA545190	ncRNA
peak_44263	chr8	27099981	27100327	+	intron (NM_054044, intron 2 of 18)	B1_Mus1|SINE|Alu	14313	NM_054044	78560	Adgra2	protein-coding
peak_14196	chr14	20544986	20545492	+	intron (NM_008914, intron 1 of 13)	B1_Mus1|SINE|Alu	-1054	NR_033571	75602	1810062O18Rik	ncRNA
peak_22598	chr18	46644623	46645114	+	Intergenic	B1_Mus1|SINE|Alu	47164	NM_010120	13664	Eif1a	protein-coding
peak_22632	chr18	47911063	47911391	+	Intergenic	B1_Mus1|SINE|Alu	-11614	NR_045404	414127	G630055G22Rik	ncRNA
peak_16315	chr15	6557069	6557531	+	Intergenic	B1_Mus1|SINE|Alu	-22547	NM_011815	23880	Fyb	protein-coding
peak_27699	chr2	163514274	163515216	+	intron (NM_001312906, intron 1 of 10)	B1_Mus1|SINE|Alu	7888	NM_001312907	15378	Hnf4a	protein-coding
peak_23116	chr18	73747840	73748082	+	intron (NM_053255, intron 1 of 3)	B1_Mus1|SINE|Alu	6518	NM_053255	114615	Elac1	protein-coding
peak_4716	chr10	31387935	31389313	+	intron (NM_001359365, intron 1 of 6)	B1_Mus1|SINE|Alu	25811	NM_011509	100041294	Supt4b	protein-coding
peak_43225	chr7	127505079	127505327	+	Intergenic	B1_Mus1|SINE|Alu	-6780	NM_001304266	100043597	Srcap	protein-coding
peak_46944	chr9	38459887	38460928	+	Intergenic	B1_Mus1|SINE|Alu	-3636	NM_146801	258797	Olfr904	protein-coding
peak_8383	chr11	94524939	94525226	+	Intergenic	B1_Mus1|SINE|Alu	-3580	NM_170671	104601	Mycbpap	protein-coding
peak_47334	chr9	57516305	57516930	+	Intergenic	B1_Mus1|SINE|Alu	-4615	NM_007747	12858	Cox5a	protein-coding
peak_11647	chr13	20365054	20365393	+	intron (NM_080288, intron 14 of 21)	B1_Mus1|SINE|Alu	-107767	NM_198093	140580	Elmo1	protein-coding
peak_9873	chr12	48190875	48191853	+	Intergenic	B1_Mus1|SINE|Alu	-1191519	NM_001160112	15228	Foxg1	protein-coding
peak_13895	chr14	6184022	6185197	+	Intergenic	B1_Mus1|SINE|Alu	102641	NM_001270812	100861615	LOC100861615	protein-coding
peak_30343	chr3	119945483	119946051	+	Intergenic	B1_Mus1|SINE|Alu	-162379	NM_019550	56195	Ptbp2	protein-coding
peak_8855	chr11	121587429	121587730	+	intron (NM_029878, intron 23 of 38)	B1_Mus1|SINE|Alu	-68237	NM_178763	319530	Zfp750	protein-coding
peak_22342	chr18	34058473	34058876	+	Intergenic	B1_Mus1|SINE|Alu	-51468	NM_013512	13824	Epb41l4a	protein-coding
peak_34984	chr5	33746759	33747509	+	intron (NM_019694, intron 10 of 13)	B1_Mus1|SINE|Alu	23362	NM_001359037	14184	Fgfr3	protein-coding
peak_47534	chr9	67593559	67594350	+	Intergenic	B1_Mus1|SINE|Alu	-34251	NM_001081242	70549	Tln2	protein-coding
peak_15856	chr14	101765089	101765622	+	intron (NM_201529, intron 1 of 30)	B1_Mus1|SINE|Alu	35427	NM_201529	380928	Lmo7	protein-coding
peak_15345	chr14	67947452	67948232	+	Intergenic	B1_Mus1|SINE|Alu	-14270	NM_177780	68813	Dock5	protein-coding
peak_46032	chr8	120964162	120964899	+	Intergenic	B1_Mus1|SINE|Alu	118580	NR_045471	68790	Fendrr	ncRNA
peak_47613	chr9	70734454	70736410	+	intron (NM_007399, intron 4 of 15)	B1_Mus1|SINE|Alu	56450	NM_007399	11487	Adam10	protein-coding
peak_31382	chr4	19999934	20000971	+	intron (NR_040768, intron 2 of 4)	B1_Mus1|SINE|Alu	5287	NR_040768	74988	4930480G23Rik	ncRNA
peak_40494	chr7	10092145	10092914	+	intron (NM_001105179, intron 4 of 5)	B1_Mus1|SINE|Alu	13130	NM_001105179	100042921	Vmn2r51	protein-coding
peak_16358	chr15	8296493	8296775	+	intron (NM_201232, intron 43 of 45)	B1_Mus1|SINE|Alu	127528	NM_001162906	73692	2410089E03Rik	protein-coding
peak_16459	chr15	14206366	14207287	+	Intergenic	B1_Mus1|SINE|Alu	-1033151	NM_007666	12563	Cdh6	protein-coding
peak_39017	chr6	90379245	90379921	+	intron (NM_173002, intron 5 of 9)	B1_Mus1|SINE|Alu	10089	NM_030260	80292	Zxdc	protein-coding
peak_46488	chr9	15758354	15759219	+	Intergenic	B1_Mus1|SINE|Alu	49048	NM_001357566	234967	Slc36a4	protein-coding
peak_18369	chr16	13020679	13021648	+	Intergenic	B1_Mus1|SINE|Alu	-88573	NM_015769	50505	Ercc4	protein-coding
peak_46111	chr8	125019110	125019380	+	intron (NM_016909, intron 3 of 5)	B1_Mus1|SINE|Alu	6248	NM_016909	53424	Tsnax	protein-coding
peak_47384	chr9	59791353	59792429	+	intron (NM_173018, intron 6 of 43)	B1_Mus1|SINE|Alu	40717	NM_173018	270163	Myo9a	protein-coding
peak_48359	chr9	109901432	109902583	+	Intergenic	B1_Mus1|SINE|Alu	12364	NR_106057	102465660	Mir7089	ncRNA
peak_17398	chr15	68375022	68375277	+	Intergenic	B1_Mus1|SINE|Alu	-33860	NR_029718	387228	Mir30d	ncRNA
peak_41158	chr7	34547356	34548295	+	Intergenic	B1_Mus1|SINE|Alu	105107	NM_146188	233107	Kctd15	protein-coding
peak_18765	chr16	33546983	33547927	+	intron (NM_001083902, intron 3 of 11)	B1_Mus1|SINE|Alu	28860	NM_001083902	171286	Slc12a8	protein-coding
peak_2291	chr1	102070667	102071346	+	Intergenic	B1_Mus1|SINE|Alu	915238	NR_037989	100504525	Gm20268	ncRNA
peak_48845	chrX	94916962	94917752	+	Intergenic	B1_Mus1|SINE|Alu	109325	NM_178753	270624	Spin4	protein-coding
peak_9294	chr12	20857607	20857849	+	Intergenic	B1_Mus1|SINE|Alu	-41949	NR_015521	69513	1700030C10Rik	ncRNA
peak_18450	chr16	16979762	16980018	+	Intergenic	B1_Mus1|SINE|Alu	-3492	NM_001038663	26413	Mapk1	protein-coding
peak_26721	chr2	116388566	116388865	+	Intergenic	B1_Mus1|SINE|Alu	-312619	NR_033447	69974	2810405F15Rik	ncRNA
peak_18987	chr16	45380019	45380519	+	Intergenic	B1_Mus1|SINE|Alu	28784	NM_010818	17470	Cd200	protein-coding
peak_15751	chr14	94470495	94471039	+	Intergenic	B1_Mus1|SINE|Alu	-580088	NM_001346722	211712	Pcdh9	protein-coding
peak_24168	chr19	38649782	38650584	+	intron (NM_019588, intron 2 of 31)	B1_Mus1|SINE|Alu	125986	NM_019588	74055	Plce1	protein-coding
peak_41577	chr7	48465151	48465655	+	Intergenic	B1_Mus1|SINE|Alu	-9061	NM_205810	233231	Mrgprb1	protein-coding
peak_8745	chr11	115360431	115362256	+	intron (NM_175454, intron 2 of 18)	B1_Mus1|SINE|Alu	6376	NM_175454	217310	Hid1	protein-coding
peak_36768	chr5	124994298	124995354	+	Intergenic	B1_Mus1|SINE|Alu	-8649	NM_028443	73121	Rflna	protein-coding
peak_8568	chr11	106453801	106455712	+	intron (NM_023913, intron 2 of 21)	B1_Mus1|SINE|Alu	33040	NM_023913	78943	Ern1	protein-coding
peak_678	chr1	24529450	24529769	+	intron (NM_007733, intron 7 of 50)	B1_Mus1|SINE|Alu	57828	NM_007733	12823	Col19a1	protein-coding
peak_8436	chr11	97416868	97417370	+	Intergenic	B1_Mus1|SINE|Alu	-33041	NM_021493	58996	Arhgap23	protein-coding
peak_15663	chr14	87138170	87138915	+	intron (NM_019670, intron 1 of 27)	B1_Mus1|SINE|Alu	2682	NM_019670	56419	Diaph3	protein-coding
peak_492	chr1	12975186	12976024	+	intron (NM_172841, intron 1 of 8)	B1_Mus1|SINE|Alu	15530	NM_172841	240726	Slco5a1	protein-coding
peak_33272	chr4	119654477	119655258	+	Intergenic	B1_Mus1|SINE|Alu	4078	NM_008191	14916	Guca2b	protein-coding
peak_35728	chr5	73075052	73076182	+	intron (NM_028194, intron 38 of 62)	B1_Mus1|SINE|Alu	68713	NM_173403	231290	Slc10a4	protein-coding
peak_32908	chr4	101426694	101428454	+	intron (NM_009647, intron 1 of 4)	B1_Mus1|SINE|Alu	7871	NM_009647	11639	Ak4	protein-coding
peak_32634	chr4	86646258	86646511	+	Intergenic	B1_Mus1|SINE|Alu	23675	NM_007408	11520	Plin2	protein-coding
peak_48649	chr9	123186746	123187010	+	intron (NM_133974, intron 2 of 8)	B1_Mus1|SINE|Alu	29160	NM_133974	109332	Cdcp1	protein-coding
peak_22708	chr18	52073968	52074363	+	Intergenic	B1_Mus1|SINE|Alu	49381	NR_029788	723830	Mir28a	ncRNA
peak_24145	chr19	37507385	37507673	+	Intergenic	B1_Mus1|SINE|Alu	42275	NR_131009	78640	1700122C19Rik	ncRNA
peak_41568	chr7	48173095	48174136	+	Intergenic	B1_Mus1|SINE|Alu	-4630	NM_207538	404239	Mrgprb5	protein-coding
peak_8772	chr11	117562456	117562930	+	Intergenic	B1_Mus1|SINE|Alu	-48554	NR_015489	78403	2900041M22Rik	ncRNA
peak_9232	chr12	19601373	19601619	+	Intergenic	B1_Mus1|SINE|Alu	1086986	NM_001201330	236366	5730507C01Rik	protein-coding
peak_44058	chr8	20300261	20300646	+	Intergenic	B1_Mus1|SINE|Alu	-3021	NR_030708	547150	6820431F20Rik	pseudo
peak_36587	chr5	114972571	114972987	+	Intergenic	B1_Mus1|SINE|Alu	-1717	NM_009327	21405	Hnf1a	protein-coding
peak_15992	chr14	109424394	109425508	+	Intergenic	B1_Mus1|SINE|Alu	-510712	NM_199065	76965	Slitrk1	protein-coding
peak_30110	chr3	106307882	106308859	+	Intergenic	B1_Mus1|SINE|Alu	-88891	NM_145126	104183	Chil4	protein-coding
peak_18493	chr16	20195069	20196082	+	intron (NM_001033237, intron 14 of 29)	B1_Mus1|SINE|Alu	-19341	NR_030454	735274	Mir684-1	ncRNA
peak_7866	chr11	68563697	68564706	+	Intergenic	B1_Mus1|SINE|Alu	8015	NM_146004	215723	Mfsd6l	protein-coding
peak_39809	chr6	128671273	128671653	+	intron (NM_053165, intron 2 of 4)	B1_Mus1|SINE|Alu	9078	NM_053165	94071	Clec2h	protein-coding
peak_16373	chr15	9307411	9311617	+	intron (NM_207216, intron 4 of 6)	B1_Mus1|SINE|Alu	-26084	NM_144845	223337	Ugt3a2	protein-coding
peak_22547	chr18	43819256	43821545	+	Intergenic	B1_Mus1|SINE|Alu	-27522	NM_001033280	225443	Gm94	protein-coding
peak_2906	chr1	135141211	135141966	+	intron (NM_177081, intron 8 of 9)	B1_Mus1|SINE|Alu	-5246	NM_026823	68724	Arl8a	protein-coding
peak_38430	chr6	61826263	61826608	+	intron (NM_183310, intron 9 of 10)	B1_Mus1|SINE|Alu	-645625	NR_040287	100504262	A730020E08Rik	ncRNA
peak_33723	chr4	145460901	145463155	+	Intergenic	B1_Mus2|SINE|Alu	-2182	NR_002888	545700	Smarca5-ps	pseudo
peak_28865	chr3	41265432	41265909	+	Intergenic	B1_Mus2|SINE|Alu	-182624	NM_027558	70804	Pgrmc2	protein-coding
peak_47254	chr9	53700117	53700426	+	intron (NM_175562, intron 1 of 1)	B1_Mus2|SINE|Alu	5961	NM_175562	270160	Rab39	protein-coding
peak_24782	chr2	10135808	10136668	+	Intergenic	B1_Mus2|SINE|Alu	-5555	NM_010582	16425	Itih2	protein-coding
peak_48154	chr9	99108466	99108719	+	intron (NM_029094, intron 2 of 23)	B1_Mus2|SINE|Alu	31619	NM_029094	74769	Pik3cb	protein-coding
peak_1710	chr1	79661356	79662429	+	intron (NM_183027, intron 1 of 4)	B1_Mus2|SINE|Alu	10080	NM_183027	252903	Ap1s3	protein-coding
peak_36240	chr5	98993563	98993834	+	intron (NM_008926, intron 4 of 18)	B1_Mus2|SINE|Alu	43381	NM_008926	19092	Prkg2	protein-coding
peak_17501	chr15	73562310	73562914	+	intron (NR_152151, intron 17 of 23)	B1_Mus2|SINE|Alu	33914	NM_001168255	106068	Slc45a4	protein-coding
peak_11718	chr13	23339307	23339555	+	intron (NR_131052, intron 2 of 3)	B1_Mus2|SINE|Alu	25906	NR_131052	75887	4930586N03Rik	ncRNA
peak_26635	chr2	112489890	112490141	+	Intergenic	B1_Mus2|SINE|Alu	-2949	NM_028844	74268	Aven	protein-coding
peak_25143	chr2	29084781	29085692	+	intron (NM_009442, intron 11 of 11)	B1_Mus2|SINE|Alu	24973	NM_009442	22130	Ttf1	protein-coding
peak_4433	chr10	17591901	17592301	+	Intergenic	B1_Mus2|SINE|Alu	-131127	NM_010828	17684	Cited2	protein-coding
peak_18974	chr16	44319506	44319837	+	intron (NM_198034, intron 1 of 24)	B1_Mus2|SINE|Alu	13167	NM_001159419	320007	Sidt1	protein-coding
peak_41466	chr7	43147796	43149592	+	Intergenic	B1_Mus2|SINE|Alu	-28894	NM_001034893	668620	Zfp936	protein-coding
peak_12544	chr13	61747400	61747697	+	Intergenic	B1_Mus2|SINE|Alu	-24032	NR_028430	432812	BC052688	pseudo
peak_3998	chr1	189684989	189686184	+	intron (NM_001081363, intron 1 of 17)	B1_Mus2|SINE|Alu	2500	NM_001081363	108000	Cenpf	protein-coding
peak_1932	chr1	85578336	85579010	+	intron (NM_030194, intron 11 of 11)	B1_Mus2|SINE|Alu	20137	NM_030194	109032	Sp110	protein-coding
peak_48302	chr9	106564041	106565927	+	Intergenic	B1_Mus2|SINE|Alu	-3359	NM_026645	68265	Iqcf3	protein-coding
peak_35259	chr5	48084354	48084689	+	intron (NM_178804, intron 4 of 35)	B1_Mus2|SINE|Alu	101366	NR_111900	20563	Slit2	protein-coding
peak_2687	chr1	123120915	123122002	+	Intergenic	B1_Mus2|SINE|Alu	916313	NR_151524	102638832	Gm28590	ncRNA
peak_44646	chr8	47949276	47949802	+	intron (NM_133791, intron 1 of 22)	B1_Mus2|SINE|Alu	41012	NM_133791	52357	Wwc2	protein-coding
peak_24597	chr19	59124494	59125332	+	Intergenic	B1_Mus2|SINE|Alu	45116	NM_009501	22326	Vax1	protein-coding
peak_26259	chr2	89443862	89444358	+	Intergenic	B1_Mus2|SINE|Alu	-3767	NM_146808	258804	Olfr1240	protein-coding
peak_42050	chr7	68552075	68552325	+	Intergenic	B1_Mus2|SINE|Alu	-66256	NR_003648	384639	Gm5334	pseudo
peak_2525	chr1	115262155	115262401	+	Intergenic	B1_Mus2|SINE|Alu	-422859	NM_001077425	636808	Cntnap5a	protein-coding
peak_17094	chr15	51999695	52000076	+	Intergenic	B1_Mus2|SINE|Alu	-8125	NM_009009	19357	Rad21	protein-coding
peak_38893	chr6	84975117	84975443	+	intron (NM_177077, intron 6 of 21)	B1_Mus2|SINE|Alu	94233	NM_177077	75914	Exoc6b	protein-coding
peak_33506	chr4	133511475	133512166	+	Intergenic	B1_Mus2|SINE|Alu	-7143	NM_133707	69073	Kdf1	protein-coding
peak_6521	chr11	3315977	3317187	+	intron (NR_045708, intron 3 of 5)	B1_Mus2|SINE|Alu	7582	NR_045708	100302648	Gm11944	ncRNA
peak_40844	chr7	22275625	22276085	+	Intergenic	B1_Mus2|SINE|Alu	-46371	NM_001167151	100043523	Gm4498	protein-coding
peak_5639	chr10	82746693	82747323	+	Intergenic	B1_Mus2|SINE|Alu	17133	NM_010914	18045	Nfyb	protein-coding
peak_23522	chr19	5470218	5471044	+	Intergenic	B1_Mus2|SINE|Alu	-2124	NM_009985	13041	Ctsw	protein-coding
peak_28042	chr2	180868039	180869052	+	Intergenic	B1_Mus2|SINE|Alu	-25495	NR_029538	723951	Mir124a-3	ncRNA
peak_33459	chr4	129559240	129560019	+	intron (NM_001162433, intron 1 of 12)	B1_Mus2|SINE|Alu	-1257	NM_001162432	16818	Lck	protein-coding
peak_42977	chr7	116767068	116768049	+	Intergenic	B1_Mus2|SINE|Alu	263189	NM_001360375	53322	Nucb2	protein-coding
peak_3611	chr1	171316028	171317017	+	Intergenic	B1_Mus2|SINE|Alu	-12286	NM_001357550	21945	Dedd	protein-coding
peak_47608	chr9	70474867	70475193	+	intron (NM_001357494, intron 3 of 14)	B1_Mus2|SINE|Alu	28348	NM_001357494	93836	Rnf111	protein-coding
peak_33105	chr4	109285637	109285911	+	intron (NM_007943, intron 1 of 24)	B1_Mus2|SINE|Alu	5499	NM_007943	13858	Eps15	protein-coding
peak_46917	chr9	37070045	37070514	+	intron (NM_001029838, intron 2 of 12)	B1_Mus2|SINE|Alu	77043	NM_148950	208076	Pknox2	protein-coding
peak_33326	chr4	123301759	123302234	+	Intergenic	B1_Mus2|SINE|Alu	19085	NM_130881	230721	Pabpc4	protein-coding
peak_5169	chr10	55709382	55709656	+	Intergenic	B1_Mus2|SINE|Alu	-397398	NM_001163833	73390	Msl3l2	protein-coding
peak_20109	chr17	13207594	13210383	+	Intergenic	B1_Mus2|SINE|Alu	3946	NR_033458	100038394	Gm10512	ncRNA
peak_17553	chr15	76221096	76221583	+	intron (NM_001163542, intron 1 of 33)	B1_Mus2|SINE|Alu	-5666	NR_035463	100316774	Mir1942	ncRNA
peak_1181	chr1	53076857	53077359	+	Intergenic	B1_Mus2|SINE|Alu	15468	NM_010834	17700	Mstn	protein-coding
peak_15158	chr14	59661301	59662415	+	intron (NM_015803, intron 34 of 35)	B1_Mus2|SINE|Alu	36577	NM_145463	219134	Shisa2	protein-coding
peak_24712	chr2	6045773	6046051	+	intron (NM_001081132, intron 18 of 21)	B1_Mus2|SINE|Alu	84273	NM_001159657	227545	Proser2	protein-coding
peak_17295	chr15	60951412	60952239	+	Intergenic	B1_Mus2|SINE|Alu	-30555	NM_001081067	117586	A1bg	protein-coding
peak_45359	chr8	88722007	88722319	+	intron (NM_001128171, intron 6 of 17)	B1_Mus2|SINE|Alu	25135	NM_001128171	74256	Cyld	protein-coding
peak_7013	chr11	26161701	26162258	+	intron (NR_027973, intron 1 of 5)	B1_Mus2|SINE|Alu	-40261	NR_105791	102466154	Mir6372	ncRNA
peak_25550	chr2	52101864	52102116	+	intron (NM_001355414, intron 21 of 35)	B1_Mus2|SINE|Alu	29153	NM_001355414	51869	Rif1	protein-coding
peak_29876	chr3	95638152	95639639	+	Intergenic	B1_Mus2|SINE|Alu	13915	NM_001026212	56205	Ensa	protein-coding
peak_11224	chr12	117865707	117866518	+	intron (NM_146040, intron 2 of 9)	B1_Mus2|SINE|Alu	22251	NM_146040	217946	Cdca7l	protein-coding
peak_8052	chr11	78718823	78721393	+	Intergenic	B1_Mus2|SINE|Alu	-22683	NM_008702	18099	Nlk	protein-coding
peak_42293	chr7	81381941	81382472	+	intron (NM_001252525, intron 2 of 11)	B1_Mus2|SINE|Alu	-9731	NM_001357107	12877	Cpeb1	protein-coding
peak_35080	chr5	38636675	38637284	+	Intergenic	B1_Mus2|SINE|Alu	47847	NM_001081144	100515	Zfp518b	protein-coding
peak_6840	chr11	18975447	18975726	+	intron (NM_010789, intron 7 of 11)	B1_Mus2|SINE|Alu	43383	NM_010789	17268	Meis1	protein-coding
peak_39054	chr6	92166717	92167469	+	intron (NM_001347342, intron 14 of 14)	B1_Mus2|SINE|Alu	16930	NM_025578	64658	Mrps25	protein-coding
peak_7853	chr11	68127315	68128141	+	intron (NM_018768, intron 7 of 7)	B1_Mus2|SINE|Alu	-93164	NR_105833	102465219	Mir6406	ncRNA
peak_25562	chr2	52522349	52523244	+	intron (NM_001037099, intron 2 of 13)	B1_Mus2|SINE|Alu	35815	NM_146123	12298	Cacnb4	protein-coding
peak_21377	chr17	75776905	75777748	+	Intergenic	B1_Mus2|SINE|Alu	-83697	NR_033456	100043885	Gm4710	ncRNA
peak_42638	chr7	99235138	99236080	+	intron (NM_177448, intron 1 of 5)	B1_Mus2|SINE|Alu	3002	NM_177448	233549	Mogat2	protein-coding
peak_5107	chr10	51827848	51829095	+	Intergenic	B1_Mus2|SINE|Alu	-71277	NR_045158	71090	4933411G06Rik	pseudo
peak_48894	chrX	170021306	170022304	+	Intergenic	B1_Mus2|SINE|Alu	-42888	NR_029457	654820	G530011O06Rik	ncRNA
peak_31479	chr4	24986351	24986613	+	intron (NM_030733, intron 1 of 1)	B1_Mus2|SINE|Alu	13063	NM_030733	81006	Gpr63	protein-coding
peak_26400	chr2	97975241	97975503	+	Intergenic	B1_Mus2|SINE|Alu	507715	NM_001289744	241568	Lrrc4c	protein-coding
peak_45704	chr8	106057435	106058382	+	Intergenic	B1_Mus2|SINE|Alu	-1695	NM_010901	18021	Nfatc3	protein-coding
peak_37840	chr6	31498791	31499430	+	intron (NM_013791, intron 16 of 17)	B1_Mus2|SINE|Alu	64827	NM_013723	27205	Podxl	protein-coding
peak_27033	chr2	130692708	130693815	+	intron (NM_001081162, intron 3 of 20)	B1_Mus2|SINE|Alu	4258	NM_001081162	269356	Slc4a11	protein-coding
peak_33053	chr4	106892711	106892996	+	Intergenic	B1_Mus2|SINE|Alu	-18617	NM_023672	72475	Ssbp3	protein-coding
peak_3410	chr1	161247338	161248064	+	intron (NM_007453, intron 1 of 4)	B1_Mus2|SINE|Alu	3509	NM_001303408	11758	Prdx6	protein-coding
peak_8205	chr11	85036855	85037204	+	intron (NM_001029934, intron 15 of 33)	B1_Mus2|SINE|Alu	79275	NM_007607	12351	Car4	protein-coding
peak_9924	chr12	51478609	51479850	+	Intergenic	B1_Mus2|SINE|Alu	101716	NM_001306178	76983	Scfd1	protein-coding
peak_27472	chr2	153328190	153328462	+	intron (NM_008444, intron 7 of 8)	B1_Mus2|SINE|Alu	17484	NR_040318	72326	2500004C02Rik	ncRNA
peak_9764	chr12	40812590	40813005	+	intron (NM_172803, intron 39 of 52)	B1_Mus2|SINE|Alu	-211293	NM_053122	93757	Immp2l	protein-coding
peak_6451	chr10	127633709	127634836	+	Intergenic	B1_Mus2|SINE|Alu	-8714	NM_009284	20852	Stat6	protein-coding
peak_23497	chr19	3430038	3430649	+	Intergenic	B1_Mus2|SINE|Alu	-15799	NM_001329667	14419	Gal	protein-coding
peak_28059	chr2	181792666	181793808	+	intron (NM_001171615, intron 4 of 22)	B1_Mus2|SINE|Alu	-3070	NM_001171680	17932	Myt1	protein-coding
peak_10238	chr12	69595666	69596495	+	intron (NM_001135559, intron 18 of 22)	B1_Mus2|SINE|Alu	-13052	NM_001033236	207965	Vcpkmt	protein-coding
peak_19596	chr16	84231456	84232211	+	Intergenic	B1_Mus2|SINE|Alu	-139310	NR_040567	75247	4930553E22Rik	ncRNA
peak_7760	chr11	63849502	63849745	+	Intergenic	B1_Mus2|SINE|Alu	72661	NM_018805	54710	Hs3st3b1	protein-coding
peak_25529	chr2	50957930	50958936	+	Intergenic	B1_Mus2|SINE|Alu	48749	NR_033595	227885	Gm13498	pseudo
peak_15235	chr14	62988067	62989355	+	Intergenic	B1_Mus2|SINE|Alu	-4201	NM_001037751	432867	Defb48	protein-coding
peak_11843	chr13	29564161	29564493	+	intron (NR_131896, intron 9 of 16)	B1_Mus2|SINE|Alu	291346	NM_001308486	68916	Cdkal1	protein-coding
peak_44223	chr8	25413336	25413798	+	Intergenic	B1_Mus2|SINE|Alu	-105192	NM_010206	14182	Fgfr1	protein-coding
peak_1021	chr1	43872920	43873752	+	Intergenic	B1_Mus2|SINE|Alu	-45628	NM_026430	67883	Uxs1	protein-coding
peak_39941	chr6	134908312	134909289	+	Intergenic	B1_Mus2|SINE|Alu	-10606	NM_001362050	14760	Gpr19	protein-coding
peak_19219	chr16	57992024	57992986	+	Intergenic	B1_Mus2|SINE|Alu	-237768	NM_007739	12837	Col8a1	protein-coding
peak_46318	chr9	7900412	7901457	+	Intergenic	B1_Mus2|SINE|Alu	-27764	NM_007464	11796	Birc3	protein-coding
peak_47365	chr9	59027599	59027883	+	intron (NM_008684, intron 1 of 28)	B1_Mus2|SINE|Alu	8700	NM_008684	18007	Neo1	protein-coding
peak_18461	chr16	18517365	18517630	+	intron (NM_001081682, intron 2 of 7)	B1_Mus2|SINE|Alu	18626	NM_001285493	13972	Gnb1l	protein-coding
peak_20058	chr17	12040726	12041651	+	intron (NM_016694, intron 10 of 11)	B1_Mus2|SINE|Alu	-78096	NM_026644	68262	Agpat4	protein-coding
peak_7884	chr11	69954552	69955185	+	Intergenic	B1_Mus2|SINE|Alu	-6671	NM_001359114	20528	Slc2a4	protein-coding
peak_30378	chr3	121447127	121447938	+	intron (NM_028044, intron 1 of 6)	B1_Mus2|SINE|Alu	20991	NM_028044	71994	Cnn3	protein-coding
peak_32851	chr4	98899483	98900220	+	Intergenic	B1_Mus2|SINE|Alu	-23959	NM_001356424	230484	Usp1	protein-coding
peak_2889	chr1	134109089	134109351	+	Intergenic	B1_Mus2|SINE|Alu	-2022	NM_027979	71884	Chit1	protein-coding
peak_29729	chr3	90295211	90296146	+	Intergenic	B1_Mus2|SINE|Alu	25529	NR_105979	102465612	Mir7012	ncRNA
peak_9727	chr12	38270265	38270914	+	intron (NM_178681, intron 19 of 24)	B1_Mus2|SINE|Alu	343932	NR_045943	73867	4930428E07Rik	ncRNA
peak_18864	chr16	37982604	37983075	+	intron (NM_153394, intron 5 of 9)	B1_Mus2|SINE|Alu	-34484	NR_040565	75175	4930542C21Rik	ncRNA
peak_27235	chr2	140757171	140757421	+	intron (NM_001013802, intron 3 of 18)	B1_Mus2|SINE|Alu	-85820	NM_178382	71436	Flrt3	protein-coding
peak_26937	chr2	126061476	126062495	+	intron (NM_008008, intron 2 of 3)	B1_Mus2|SINE|Alu	27327	NM_008008	14178	Fgf7	protein-coding
peak_9549	chr12	29420010	29422309	+	Intergenic	B1_Mus2|SINE|Alu	-107225	NM_001093778	17933	Myt1l	protein-coding
peak_45523	chr8	95641099	95641351	+	intron (NM_030198, intron 2 of 2)	B1_Mus2|SINE|Alu	7666	NM_030198	78833	Gins3	protein-coding
peak_45119	chr8	75171286	75171737	+	Intergenic	B1_Mus2|SINE|Alu	-42433	NM_029182	75141	Rasd2	protein-coding
peak_17843	chr15	91235010	91235975	+	Intergenic	B1_Mus2|SINE|Alu	-43485	NM_001358967	26874	Abcd2	protein-coding
peak_44574	chr8	44673063	44673937	+	Intergenic	B1_Mus2|SINE|Alu	-276708	NM_001081286	14107	Fat1	protein-coding
peak_8455	chr11	98823658	98824487	+	intron (NM_138660, intron 7 of 13)	B1_Mus2|SINE|Alu	-12713	NM_001080925	268480	Rapgefl1	protein-coding
peak_41523	chr7	46256052	46257177	+	intron (NM_013624, intron 15 of 55)	B1_Mus2|SINE|Alu	15627	NM_013624	18419	Otog	protein-coding
peak_36736	chr5	122965922	122966285	+	intron (NM_001003953, intron 4 of 22)	B1_Mus2|SINE|Alu	22996	NM_001003953	30841	Kdm2b	protein-coding
peak_27959	chr2	177499425	177500148	+	intron (NR_036450, intron 1 of 4)	B1_Mus2|SINE|Alu	1560	NR_036450	433520	Gm14403	ncRNA
peak_33509	chr4	133771886	133772833	+	Intergenic	B1_Mus2|SINE|Alu	-18748	NM_001080819	93760	Arid1a	protein-coding
[truncated: 46,991 more rows]

## Sheet: Sheet2
Detailed Annotation(Repeat|RepeatClass|Repeat Family)	Number of peaks
MT2A|LTR|ERVL	50
ORR1C1|LTR|ERVL-MaLR	52
MTEb|LTR|ERVL-MaLR	52
IMPB_01|Satellite|Satellite	53
L1_Rod|LINE|L1	53
B2_Mm1t|SINE|B2	53
MTB_Mm|LTR|ERVL-MaLR	56
RMER17B|LTR|ERVK	57
IAPEY4_I-int|LTR|ERVK	57
B1_Mur2|SINE|Alu	59
URR1A|DNA|hAT-Charlie	60
ORR1A4|LTR|ERVL-MaLR	61
MMETn-int|LTR|ERVK	62
L1Md_F|LINE|L1	65
URR1B|DNA|hAT-Charlie	67
MTE2a|LTR|ERVL-MaLR	68
MIR|SINE|MIR	68
ORR1A2-int|LTR|ERVL-MaLR	68
RLTR6-int|LTR|ERV1	69
RMER1A|Other|Other	70
L2|LINE|L2	72
ORR1D2|LTR|ERVL-MaLR	73
L1M2|LINE|L1	73
Lx4B|LINE|L1	74
MTB|LTR|ERVL-MaLR	74
B1F|SINE|Alu	76
RMER15|LTR|ERVL	76
B1_Mm|SINE|Alu	77
B1_Mur4|SINE|Alu	80
B1_Mur1|SINE|Alu	82
L1VL2|LINE|L1	86
AT_rich|Low_complexity|Low_complexity	90
ORR1F|LTR|ERVL-MaLR	91
ORR1B1|LTR|ERVL-MaLR	91
RMER19B|LTR|ERVK	92
L1_Mur1|LINE|L1	93
Lx3C|LINE|L1	94
Lx3B|LINE|L1	94
L2a|LINE|L2	97
Lx5b|LINE|L1	101
IAPEY3-int|LTR|ERVK	103
MTEa|LTR|ERVL-MaLR	104
MIRb|SINE|MIR	105
ORR1D1|LTR|ERVL-MaLR	106
ORR1A2|LTR|ERVL-MaLR	107
PB1D10|SINE|Alu	107
RLTR10-int|LTR|ERVK	107
L1VL4|LINE|L1	111
RMER1B|Other|Other	111
L1Md_F3|LINE|L1	117
Lx2B|LINE|L1	121
(TG)n|Simple_repeat|Simple_repeat	123
(CA)n|Simple_repeat|Simple_repeat	125
Lx8b|LINE|L1	130
ORR1E|LTR|ERVL-MaLR	131
L1Md_A|LINE|L1	141
B1_Mus2|SINE|Alu	150
MTC|LTR|ERVL-MaLR	155
Lx3A|LINE|L1	158
Lx4A|LINE|L1	159
Lx2B2|LINE|L1	165
L1_Mur3|LINE|L1	166
MTA_Mm-int|LTR|ERVL-MaLR	169
Lx5c|LINE|L1	173
MMERVK10C-int|LTR|ERVK	176
L1_Mur2|LINE|L1	188
Lx6|LINE|L1	188
B4|SINE|B4	189
L1_Mus4|LINE|L1	207
MTA_Mm|LTR|ERVL-MaLR	212
B1_Mus1|SINE|Alu	212
B2_Mm2|SINE|B2	217
L1Md_T|LINE|L1	221
Lx9|LINE|L1	230
B3A|SINE|B2	251
Lx3_Mus|LINE|L1	252
ID_B1|SINE|B4	253
RSINE1|SINE|B4	254
Lx5|LINE|L1	255
MTD|LTR|ERVL-MaLR	256
L1_Mus2|LINE|L1	258
Lx7|LINE|L1	282
MERVL-int|LTR|ERVL	285
L1_Mus1|LINE|L1	301
NA	309
Lx8|LINE|L1	316
Lx2|LINE|L1	331
B4A|SINE|B4	369
B3|SINE|B2	403
Lx|LINE|L1	413
L1Md_F2|LINE|L1	485
L1_Mus3|LINE|L1	560
IAPEz-int|LTR|ERVK	834
Intergenic	13782

## Sheet: Sheet4
Repeats	Number of peaks
Other	221
RC?	1
RNA	1
LINE	7934
SINE	3415
RC	2
tRNA	5
pseudo	17
DNA	529
LTR?	2
scRNA	8
Low_complexity	271
LTR	8440
Simple_repeat	800
snRNA	5
Unknown	36
Satellite	78
rRNA	4
